# Supplementary material for: Multiple microbial guilds mediate soil methane cycling along a wetland salinity gradient
Source: mSystems. 2024 Jan 3;9(1):e00936-23. doi: 10.1128/msystems.00936-23 (PMC10804969; doi:10.1128/msystems.00936-23)
Supplement: Supplemental Tables — Tables S1 to S8. [file msystems.00936-23-s0003.xlsx]

## Sheet: Table S1
Table S1. Summary of sites sampled for microbial communities and greennhouse gas fluxes. Site age is given as either date restored wetlands were established (Bold), or as date in which peat was established in reference wetlands. Plant species are given as common names, with corresponding scientific names given. Note that Joice peat age was estimated at ~ 3000 ypb; however, a similar estimate was …
Study site	n	Date	Latitude	Longitude	Salinity group	Land use	Site age	Low marsh plant sp.	High marsh plant sp.	Salinity (ppt)	Mean CH4 flux (µg/m2/h)	St. Dev. CH4 flux (µg/m2/h)	Mean CO2 flux (mg/m2/h)	Mean Soil % C	Mean C:N	Mean N:P	Mean Bulk density
Sandmound	12	2013-09-04	38.0007	-121.624	Fresh	Reference	6000 ybp	Tule	Three-square	0.609133	0.84201	1.68868	3.09614	15.9613	17.889	24.3886	0.244085
WestPond	12	2013-10-14	38.1071	-121.648	Fresh	Restored	1997	Tule	Cattail	0.385895	96.5645	104.111	13.1851	37.3111	26.529	34.9033	0.0716303
MayberryNE	12	8/29/13, 8/30/13	38.0525	-121.769	Oligo	Restored	2010	Tule	Cattail	3.31376	58.1315	82.0759	2.15363	21.154	17.6642	31.7599	0.235038
MayberrySE	12	9/3/13, 9/5/13	38.0499	-121.765	Oligo	Restored	2010	Tule	Cattail	1.85179	375.749	489.074	4.17001	14.8186	15.3556	28.7212	0.585396
MayberryNW	12	2013-10-08	38.0524	-121.769	Oligo	Restored	2010	Tule	Cattail	3.33982	883.622	544.246	9.71181	16.2268	15.4804	26.1081	0.540161
Browns Island	12	2013-09-06	38.0457	-121.866	Oligo	Reference	6000 ybp1,2	Tule	Three-square	3.48799	1.27742	1.02648	2.2887	6.7617	17.6258	11.5807	0.399535
RushRanch_SE	12	2013-09-23	38.2245	-122.019	Meso	Reference	N.A.	Tule	NL Cattail	6.88471	33.9634	55.6932	2.46625	6.31731	16.3658	12.0543	0.37227
RushRanch_managed	12	9/18/13, 9/19/13	38.2098	-122.033	Meso	Restored	N.A.	NL Cattail	Three-square	9.55355	11.4569	12.274	3.69467	10.2984	17.926	14.7396	0.280661
RushRanch_oxbow	6	2013-09-20	38.199	-122.027	Meso	Reference	N.A.	-	Three-square	10.9711	2.50253	2.20939	3.62253	8.02273	15.2659	12.0983	0.378616
Joice	12	2013-09-24	38.1972	-122.01	Meso	Reference	3-6000 ybp1,2	NL Cattail	Three-square	13.5895	20.735	22.2387	9.3365	22.3444	20.8429	29.3584	0.140269
Goodyear	6	2013-09-17	38.0804	-122.109	Poly	Restored	1980	-	Phragmites	17.7841	1.81671	1.55088	3.07418	7.20771	17.6033	9.25346	0.463272
WhiteSlough	12	9/13/13, 9/16/13	38.1316	-122.266	Poly	Restored	1978	Cordgrass	Three-square	21.1839	1.17118	1.803	0.941675	3.28866	15.4549	8.9778	0.469437
Tolay	6	2013-09-12	38.1501	-122.439	Poly	Restored	1998	Cordgrass	-	27.4474	0.223392	0.342009	1.89272	1.56839	15.508	4.39266	0.581626
ChinaCamp_Bullhead	6	2013-09-09	38.0034	-122.468	Poly	Reference	5000 ybp3	Cordgrass	Pickleweed	20.9204	1.8712	0.212751	0.5443	2.38448	16.1618	8.81593	0.542222
ChinaCamp_Galinas	12	2013-09-10	38.0155	-122.502	Poly	Reference	5000 ybp3	Cordgrass	Pickleweed	39.7249	4.46239	7.6476	1.32403	4.91821	15.9276	12.3499	0.437929
Muzzi	6	2013-09-11	37.9275	-122.507	Poly	Restored	1976	Cordgrass	Pickleweed	41.7037	0.966849	0.983072	3.40036	4.30042	17.2482	9.85553	0.49894
1Byrne, R., Ingram, L., Starratt, S., Malamud-Roam, F., Collins, J.N., and Conrad, M.E. 2001. Carbon-isotope, diatom, and pollen evidence for late Holocene salinity change in a brackish marsh in the San Francisco estuary. Quaternary Research 55(1): 66:76
2Drexler, J.Z., de Fontaine, C.S. & Brown, T.A. 2009. Peat Accretion Histories During the Past 6,000 Years in Marshes of the Sacramento–San Joaquin Delta, CA, USA. Estuaries and Coasts 32: 871–892
3Goman, M., Malamud-Roam, F., and Ingram, B.L. 2008. Holocene environmental history and evolution of a titdal salt marsh in San Francisco Bay, California. Journal of Coastal Research 24: 1126-1137
Plant sp common name	Scientific name
Tule	Schoenoplectus acutus
Three Square	Schoenoplectus americanus
Cattail	Typha latifolia
Narrow leaf (NL) cattail	Typha angustifolia
Phragmites	Phragmites australis
Cordgrass	Spartina foliosa
Pickleweed	Salicornia pacifica

## Sheet: Table S2
Table S2. Soil chemical characterization methods, performed by the UC Davis Analytical Lab. Methods descriptions are available from https://anlab.ucdavis.edu/.
Soil parameter	Abbreviation	Method	References	Link
Total organic carbon	C	Combustion	1a, 1b	https://anlab.ucdavis.edu/analysis/Soils/322
Total nitrogen	N	CHN analyzer	2	https://anlab.ucdavis.edu/analysis/Soils/320
Total phosphorus	P	Acid digest, ICP-AES	3	https://anlab.ucdavis.edu/analysis/Soils/390
pH	pH	Saturated paste	4	https://anlab.ucdavis.edu/analysis/Soils/205
extractable ammonium	NH4+	Flow injection	5a, 5b, 5c	https://anlab.ucdavis.edu/analysis/Soils/312
extractable nitrate	NO3-	Flow injection	5a, 5b, 5c	https://anlab.ucdavis.edu/analysis/Soils/312
Olsen P	PO42-	Murphy-Riley	6a, 6b	https://anlab.ucdavis.edu/analysis/Soils/340
Soil extractable metals	Fe, Mn, Zn, Cu	DPTA, ICP-AES	7	https://anlab.ucdavis.edu/analysis/Soils/380
References:
1a) Harris, D., Horwáth, W. R. and Van Kessel, C. 2001. Acid fumigation of soils to remove carbonates prior to total organic carbon or CARBON-13 isotopic analysis. Soil Science Society of America Journal 65:1853-1856
1b) AOAC Official Method 972.43, Microchemical Determination of Carbon, Hydrogen, and Nitrogen, Automated Method, in Official Methods of Analysis of AOAC International, 16th Edition (1997), Chapter 12, pp. 5-6, AOAC International, Arlington, VA.
2) AOAC Official Method 972.43, Microchemical Determination of Carbon, Hydrogen, and Nitrogen, Automated Method, in Official Methods of Analysis of AOAC International, 16th Edition (1997), Chapter 12, pp. 5-6, AOAC International, Arlington, VA
3) Sah, R. N. and Miller, R. O. 1992. Spontaneous reaction for acid dissolution of biological tissues in closed vessels. Anal. Chem. 64:230-233.
4) U.S. Salinity Laboratory Staff. 1954. pH reading of saturated soil paste. p. 102. In: L. A. Richards (ed.) Diagnosis and improvement of saline and alkali soils. USDA Agricultural Handbook 60. U.S. Government Printing Office, Washington, D.C.
5a) Hofer, S. 2003. Determination of Ammonia (Salicylate) in 2M KCl soil extracts by Flow Injection Analysis. QuikChem Method 12-107-06-2-A. Lachat Instruments, Loveland, CO
5b) Keeney, D. R. and Nelson, D. W. 1982. Nitrogen-inorganic forms. pp. 643-698. In: A. L. Page (ed.) Methods of soil analysis: Part 2. Chemical and microbiological properties
5c) Knepel, K. 2003. Determination of Nitrate in 2M KCl soil extracts by Flow Injection Analysis.QuikChem Method 12-107-04-1-B. Lachat Instruments, Loveland, CO
6a) Olsen, S. R. and Sommers, L. E. 1982. Phosphorus. pp. 403-430. In: A. L. Page, et al. (eds.) Methods of soil analysis: Part 2. Chemical and microbiological properties. Agron. Mongr. 9. 2nd ed. ASA and SSSA, Madison, WI
6b) Prokopy, W. R. 1995. Phosphorus in 0.5 M sodium bicarbonate soil extracts. QuikChem Method 12-115-01-1-B. Lachat Instruments, Milwaukee, WI
7) Lindsay, W. L. and Norvell, W. A. 1978. Development of a DTPA soil test for zinc, iron, manganese, and copper. Soil Sci. Soc. Amer. J. 42:421-428

## Sheet: Table S3
Table S3. Sample metadata, sediment and porewater biogeochemical measurements, and accession information.
Metadata								Sediment Chemistry																	Porewater Chemistry							Metagenome Accessions				16S rRNA gene
Sample	Date	Location	Vegetation	Depth (cm)	Land history	Salinity class	Salinity (PPT)	Bulk density	H2O FPS	CO2 (mg/m2/h)	CH4 (µg/m2/h)	pH	Cl (mg/L)	SO4 (mg/L)	C (%)	N (%)	P (%)	NO3 (ppm)	NH4 (ppm)	Olsen PO42- (ppm)	Fe (ppm)	Mn (ppm)	Cu (ppm)	Zn (ppm)	Cl (mg/L)	SO4 (mg/L)	DOC (mg/L)	Fe (ppm)	Mn (ppm)	Cu (ppm)	Zn (ppm)	GOLD Project ID	NCBI BioProject	NCBI BioSample	MG-RAST ID	NCBI SRP ID
Sandmound_TuleA_D1	2013-09-04	Sandmound	Tule	0-5	Reference	Fresh	0.593425	0.265369	85.4332	1.48102	4.47306	6.16	13.89	51.7	14.9	1.068	0.104	0.12	33.42	15.4	-	-	-	-	-	-	-	-	-	-	-	Gp0116118	PRJNA464835	SAMN09092631	mgm4755133.3	SRP230683
Sandmound_TuleA_D2	2013-09-04	Sandmound	Tule	5-15	Reference	Fresh	0.593425	0.274327	84.5374	1.48102	4.47306	5.91	10.72	84.6	14.98	0.965	0.09	0.63	48.13	14.2	26590	783	65	90	266.143	3.436	9.863	615.38	272.04	3.21	-	Gp0101388	PRJNA464741	SAMN09091490	mgm4755141.3	SRP230108
Sandmound_TuleB_D1	2013-09-04	Sandmound	Tule	0-5	Reference	Fresh	0.602621	0.247968	79.831	4.17335	-0.28294	6.27	14.12	39.8	15.15	1.088	0.11	0.7	28.59	17.8	-	-	-	-	217.595	0.8755	11.77	624.42	1175.01	1.35	-	Gp0116119	PRJNA464836	SAMN09091601	mgm4755127.3	SRP230702
Sandmound_TuleB_D2	2013-09-04	Sandmound	Tule	5-15	Reference	Fresh	0.602621	0.258431	78.7847	4.17335	-0.28294	5.85	13.3	40.7	13.59	0.923	0.09	0.8	35.32	13.9	28700	587	65	94	217.595	0.8755	11.77	624.42	1175.01	1.35	-	Gp0101389	PRJNA464742	SAMN09092755	mgm4755138.3	SRP230105
Sandmound_TuleC_D1	2013-09-04	Sandmound	Tule	0-5	Reference	Fresh	0.566468	0.240424	84.2566	1.76446	0.925884	6.26	13.08	39.7	16.45	1.103	0.114	0.42	30	14.1	-	-	-	-	553.602	17.314	17.8	3796.41	3033.7	4.77	-	Gp0116120	PRJNA464837	SAMN09091792	mgm4755134.3	SRP230710
Sandmound_TuleC_D2	2013-09-04	Sandmound	Tule	5-15	Reference	Fresh	0.566468	0.269664	81.3325	1.76446	0.925884	5.69	13.71	65.1	13.27	0.941	0.085	-	21.19	10.9	29390	639	67	95	553.602	17.314	17.8	3796.41	3033.7	4.77	-	Gp0101390	PRJNA464743	SAMN09091489	mgm4755129.3	SRP230112
Sandmound_CattailA_D1	2013-09-04	Sandmound	Cattail	0-5	Reference	Fresh	0.584762	0.214762	88.6583	2.7109	-0.25484	6.24	12.54	108.5	16.76	1.155	0.096	0.67	44.82	11.3	-	-	-	-	204.54	0.7205	16.21	424.33	577.28	1.74	-	NA	NA	NA	NA	NA
Sandmound_CattailA_D2	2013-09-04	Sandmound	Cattail	5-15	Reference	Fresh	0.584762	0.216965	88.438	2.7109	-0.25484	5.64	11.46	50.3	20.65	1.19	0.083	0.22	33.55	9.7	21840	367	78	87	204.54	0.7205	16.21	424.33	577.28	1.74	-	NA	NA	NA	NA	NA
Sandmound_ThreeSqA_D1	2013-09-04	Sandmound	Three-square	0-5	Reference	Fresh	0.661565	0.22495	82.1328	3.95351	0.712509	6.35	13.62	75.7	17.01	1.099	0.096	0.6	73.76	17.2	-	-	-	-	316.694	10.555	10.19	320.11	124.17	3.16	-	Gp0116117	PRJNA464834	SAMN09091793	mgm4755147.3	SRP230684
Sandmound_ThreeSqA_D2	2013-09-04	Sandmound	Three-square	5-15	Reference	Fresh	0.661565	0.251107	79.5171	3.95351	0.712509	6.15	15.32	68.9	17.79	1.016	0.089	0.52	85.49	7.2	26270	630	75	97	316.694	10.555	10.19	320.11	124.17	3.16	-	Gp0101385	PRJNA464738	SAMN09091491	mgm4755139.3	SRP230095
Sandmound_ThreeSqB_D1	2013-09-04	Sandmound	Three-square	0-5	Reference	Fresh	0.584762	0.240424	84.2566	2.64439	0.661727	6.25	16.2	82.1	15.41	1.069	0.096	0.36	42.9	12.7	-	-	-	-	218.66	2.356	11.7	2565.08	576.19	1.42	-	Gp0101383	PRJNA464736	SAMN09092263	mgm4755143.3	SRP230088
Sandmound_ThreeSqB_D2	2013-09-04	Sandmound	Three-square	5-15	Reference	Fresh	0.584762	0.249088	83.3902	2.64439	0.661727	5.94	18.52	58.8	16.23	1.021	0.095	0.68	29.48	8.6	25290	581	68	88	218.66	2.356	11.7	2565.08	576.19	1.42	-	Gp0101386	PRJNA464739	SAMN09092262	mgm4755137.3	SRP230099
Sandmound_ThreeSqC_D1	2013-09-04	Sandmound	Three-square	0-5	Reference	Fresh	0.631436	0.221003	80.6919	5.02871	-0.341333	6.44	13.76	56.3	16.62	1.079	0.092	0.33	49.32	16.3	-	-	-	-	418.594	15.828	11.45	271.27	385.36	3.45	-	Gp0101384	PRJNA464737	SAMN09092762	mgm4755131.3	SRP230094
Sandmound_ThreeSqC_D2	2013-09-04	Sandmound	Three-square	5-15	Reference	Fresh	0.631436	0.252869	77.5053	5.02871	-0.341333	6.11	13.12	54.8	15.95	1.02	0.098	0.68	47.43	12.4	25180	1164	64	86	418.594	15.828	11.45	271.27	385.36	3.45	-	Gp0101387	PRJNA464740	SAMN09092754	mgm4755140.3	SRP230111
WestPond_TuleA_D1	2013-10-14	WestPond	Tule	0-5	Restored	Fresh	0.358055	0.0564439	69.6142	24.3557	282.228	6.3	3.25	32.2	43.4	1.693	0.09	2.72	225.21	14.5	-	-	-	-	160.541	7.9715	10.65	80.48	0.9	0.89	-	Gp0116124	PRJNA464840	SAMN09091600	mgm4755153.3	SRP230694
WestPond_TuleA_D2	2013-10-14	WestPond	Tule	5-15	Restored	Fresh	0.358055	0.0737534	67.8832	24.3557	282.228	5.78	9.41	42.6	34.88	1.533	0.119	2.14	67.11	8.5	13180	136	40	48	160.541	7.9715	10.65	80.48	0.9	0.89	-	Gp0101397	PRJNA464750	SAMN09092654	mgm4755126.3	SRP230109
WestPond_TuleB_D1	2013-10-14	WestPond	Tule	0-5	Restored	Fresh	0.380244	0.0629969	65.2877	9.77781	31.7155	6.3	5.36	46.6	38.44	2.059	0.113	4.97	115.64	6.9	-	-	-	-	115.507	12.154	10.24	49.43	50.3	0.5	-	Gp0116125	PRJNA464841	SAMN09092643	mgm4755148.3	SRP230699
WestPond_TuleB_D2	2013-10-14	WestPond	Tule	5-15	Restored	Fresh	0.380244	0.0823255	63.3549	9.77781	31.7155	5.8	7.56	63.3	32.85	1.592	0.107	2.9	75.99	5.7	15880	139	38	46	115.507	12.154	10.24	49.43	50.3	0.5	-	Gp0101398	PRJNA464751	SAMN09091485	mgm4755156.3	SRP230118
WestPond_TuleC_D1	2013-10-14	WestPond	Tule	0-5	Restored	Fresh	0.37446	0.0741939	78.8526	4.63064	1.02614	6.34	5.55	42.9	40.59	2.159	0.12	1.94	130.39	9.8	-	-	-	-	187.823	28.0435	15.72	47.02	0.66	20.36	15.68	Gp0116126	PRJNA464842	SAMN09091599	mgm4755128.3	SRP230695
WestPond_TuleC_D2	2013-10-14	WestPond	Tule	5-15	Restored	Fresh	0.37446	0.064704	79.8016	4.63064	1.02614	5.97	9.37	59.3	40.03	1.719	0.112	2.88	101.27	9.4	9930	85	33	38	187.823	28.0435	15.72	47.02	0.66	20.36	15.68	Gp0101399	PRJNA464753	SAMN09092764	mgm4755130.3	SRP230122
WestPond_CattailA_D1	2013-10-14	WestPond	Cattail	0-5	Restored	Fresh	0.417575	0.0702107	75.5798	14.8087	135.024	6.39	6.85	55.3	37.63	2.048	0.173	1.97	126.86	18.2	-	-	-	-	3448.37	346.17	32.15	70.28	104.2	32.81	29.95	Gp0116121	PRJNA464838	SAMN09092632	mgm4755132.3	SRP230703
WestPond_CattailA_D2	2013-10-14	WestPond	Cattail	5-15	Restored	Fresh	0.417575	0.0883829	73.7626	14.8087	135.024	5.78	10.09	57.9	33.22	1.58	0.1	2.07	158.34	6.8	17180	139	47	67	3448.37	346.17	32.15	70.28	104.2	32.81	29.95	Gp0101394	PRJNA464747	SAMN09091487	mgm4755158.3	SRP230103
WestPond_CattailB_D1	2013-10-14	WestPond	Cattail	0-5	Restored	Fresh	0.423137	0.0615652	72.7732	18.0642	26.7381	6.33	6.9	57.6	40.89	2.002	0.117	2.71	235.67	10.1	-	-	-	-	242.16	24.5155	9.884	51.92	27.53	2.69	68.56	Gp0116122	PRJNA464839	SAMN09092633	mgm4755142.3	SRP230707
WestPond_CattailB_D2	2013-10-14	WestPond	Cattail	5-15	Restored	Fresh	0.423137	0.0560401	73.3257	18.0642	26.7381	5.93	10.23	59.3	39.36	1.731	0.108	-	79.34	4.4	13270	99	54	42	242.16	24.5155	9.884	51.92	27.53	2.69	68.56	Gp0101395	PRJNA464748	SAMN09091486	NA	SRP230114
WestPond_CattailC_D1	2013-10-14	WestPond	Cattail	0-5	Restored	Fresh	0.366593	0.0692563	83.0176	17.811	102.655	6.34	6.85	58.1	40.25	2.044	0.119	2.86	163.21	14.2	-	-	-	-	199.869	10.39	10.44	53.7	0.74	2.16	0.95	NA	NA	NA	NA	NA
WestPond_CattailC_D2	2013-10-14	WestPond	Cattail	5-15	Restored	Fresh	0.366593	0.118725	78.0707	17.811	102.655	5.62	12.98	62.8	28.94	1.421	0.095	0.73	98.05	11.6	17860	158	50	60	199.869	10.39	10.44	53.7	0.74	2.16	0.95	Gp0101396	PRJNA464749	SAMN09092763	mgm4755152.3	SRP230113
MayberryNE_TuleA_D1	2013-08-29	Mayberry	Tule	0-5	Restored	Oligo	3.32575	0.0642451	85.3542	3.35874	32.631	6.64	46.55	462.3	33.36	1.877	0.112	7.45	191.78	2.4	-	-	-	-	1276.85	15.034	78.92	342.81	216.4	20.8	1.24	Gp0116081	PRJNA464798	SAMN09091615	mgm4754598.3	SRP230572
MayberryNE_TuleA_D2	2013-08-29	Mayberry	Tule	5-15	Restored	Oligo	3.32575	0.0835187	83.4269	3.35874	32.631	6.89	120.7	1049.9	32.22	1.892	0.112	2.31	114.8	2.6	36000	207	22	37	1276.85	15.034	78.92	342.81	216.4	20.8	1.24	Gp0116082	PRJNA464799	SAMN09091594	mgm4754595.3	SRP230583
MayberryNE_TuleB_D1	2013-08-29	Mayberry	Tule	0-5	Restored	Oligo	3.43674	0.0935409	80.5891	2.05542	43.2153	6.61	60.82	646.2	34.02	2.284	0.107	5.69	149.55	2.8	-	-	-	-	1992.23	26.068	109.2	151.26	1.09	21.68	4.43	Gp0116083	PRJNA464800	SAMN09092675	mgm4754589.3	SRP230571
MayberryNE_TuleB_D2	2013-08-29	Mayberry	Tule	5-15	Restored	Oligo	3.43674	0.0962392	80.3193	2.05542	43.2153	6.96	101.56	835.8	32.92	2.059	0.132	1.45	243.07	9.5	25660	244	21	33	1992.23	26.068	109.2	151.26	1.09	21.68	4.43	Gp0116084	PRJNA464801	SAMN09091593	mgm4754588.3	SRP230575
MayberryNE_TuleC_D1	2013-08-29	Mayberry	Tule	0-5	Restored	Oligo	3.43161	0.100957	81.6831	3.9942	223.598	6.83	57.2	510.3	30.34	1.884	0.107	5.87	165.2	2.4	-	-	-	-	2169.22	48.862	115	91.02	0.65	23.8	2.27	Gp0116085	PRJNA464802	SAMN09091614	mgm4754581.3	SRP230586
MayberryNE_TuleC_D2	2013-08-29	Mayberry	Tule	5-15	Restored	Oligo	3.43161	0.10371	81.4078	3.9942	223.598	7.14	95.24	708.3	31.08	1.748	0.118	2.5	197.42	2.8	35320	277	21	36	2169.22	48.862	115	91.02	0.65	23.8	2.27	Gp0116086	PRJNA464803	SAMN09092676	mgm4754594.3	SRP230588
MayberryNE_CattailA_D1	2013-08-30	Mayberry	Cattail	0-5	Restored	Oligo	3.1	0.634687	66.8572	2.00193	26.5787	7.35	61.54	208.1	13.91	0.888	0.073	0.13	9.84	13.9	-	-	-	-	1003.36	15.41	88.69	712.9	136.56	14.99	0.27	Gp0116075	PRJNA464792	SAMN09091618	mgm4754590.3	SRP230558
MayberryNE_CattailA_D2	2013-08-30	Mayberry	Cattail	5-15	Restored	Oligo	3.1	0.689424	61.3835	2.00193	26.5787	7.27	57.33	54.7	13.98	0.928	0.08	0.19	9.92	13.1	29540	565	41	59	1003.36	15.41	88.69	712.9	136.56	14.99	0.27	Gp0116076	PRJNA464793	SAMN09091617	mgm4754591.3	SRP230560
MayberryNE_CattailB_D1	2013-08-30	Mayberry	Cattail	0-5	Restored	Oligo	3.3	0.57292	67.5271	1.71324	17.0347	7.21	63.16	202.2	14.53	0.987	0.07	0.56	14.3	4.7	-	-	-	-	966.432	22.95	72.63	107.3	12.35	12.38	-	Gp0116077	PRJNA464794	SAMN09092611	mgm4754600.3	SRP230563
MayberryNE_CattailB_D2	2013-08-30	Mayberry	Cattail	5-15	Restored	Oligo	3.3	0.640322	60.7869	1.71324	17.0347	7.29	62.39	53.4	13.36	0.858	0.077	-	13.41	12.8	30210	533	41	61	966.432	22.95	72.63	107.3	12.35	12.38	-	Gp0116078	PRJNA464795	SAMN09092612	mgm4754585.3	SRP230565
MayberryNE_CattailC_D1	2013-08-30	Mayberry	Cattail	0-5	Restored	Oligo	3.3	0.557281	70.9266	1.05501	5.73102	7.22	67.5	174.3	13.56	0.938	0.072	0.35	12.49	3.6	-	-	-	-	1701.18	34.642	93.27	195.68	55.72	16.78	0.96	Gp0116079	PRJNA464796	SAMN09091616	mgm4754597.3	SRP230570
MayberryNE_CattailC_D2	2013-08-30	Mayberry	Cattail	5-15	Restored	Oligo	3.3	0.628207	63.834	1.05501	5.73102	6.81	64.55	64.4	13.82	0.933	0.086	0.2	10.9	15	29560	449	42	62	1701.18	34.642	93.27	195.68	55.72	16.78	0.96	Gp0116080	PRJNA464797	SAMN09092758	mgm4754606.3	SRP230573
MayberrySE_TuleA_D1	2013-09-05	Mayberry	Tule	0-5	Restored	Oligo	1.41594	0.530628	68.0852	11.9796	1271.19	7.23	43.32	223.3	14.74	0.983	0.078	-	10.82	5.8	-	-	-	-	1182.76	36.954	49.05	192.86	815.47	14.38	1.67	Gp0116097	PRJNA464814	SAMN09092613	mgm4754596.3	SRP230594
MayberrySE_TuleA_D2	2013-09-05	Mayberry	Tule	5-15	Restored	Oligo	1.41594	0.606951	60.4528	11.9796	1271.19	7.37	43.25	53.3	13.36	0.902	0.077	0.47	41.69	14.5	30230	395	48	65	1182.76	36.954	49.05	192.86	815.47	14.38	1.67	Gp0116098	PRJNA464815	SAMN09091790	NA	NA
MayberrySE_TuleB_D1	2013-09-05	Mayberry	Tule	0-5	Restored	Oligo	2.57845	0.69594	60.7318	5.38032	216.8	7.25	63.52	233.5	15	0.969	0.074	0.26	21.69	10	-	-	-	-	916.606	20.146	39.31	168.38	420.38	6.2	-	Gp0116099	PRJNA464816	SAMN09091607	NA	NA
MayberrySE_TuleB_D2	2013-09-05	Mayberry	Tule	5-15	Restored	Oligo	2.57845	0.762406	54.0852	5.38032	216.8	7.61	45.6	49.3	12.47	0.826	0.075	0.3	27.2	22	28780	490	54	61	916.606	20.146	39.31	168.38	420.38	6.2	-	Gp0116100	PRJNA464817	SAMN09092614	NA	NA
MayberrySE_TuleC_D1	2013-09-05	Mayberry	Tule	0-5	Restored	Oligo	2.47396	0.501626	67.3142	5.75128	141.649	7	74.54	443.9	15.28	1.084	0.076	0.29	21.75	7.2	-	-	-	-	755.51	0.531	70.43	502.3	575.75	5.55	-	Gp0116101	PRJNA464818	SAMN09091606	NA	NA
MayberrySE_TuleC_D2	2013-09-05	Mayberry	Tule	5-15	Restored	Oligo	2.47396	0.651996	52.2772	5.75128	141.649	7.35	47.04	85.5	12.93	0.863	0.079	0.29	24.96	22.1	29780	471	45	62	755.51	0.531	70.43	502.3	575.75	5.55	-	Gp0116102	PRJNA464819	SAMN09091605	NA	NA
MayberrySE_CattailA_D1	2013-09-03	Mayberry	Cattail	0-5	Restored	Oligo	1.95844	0.481655	69.3113	1.60979	16.1125	6.88	36.69	349.7	16.95	1.219	0.077	0.39	27.21	8.6	-	-	-	-	670.022	138.55	17.59	359.11	259.67	5.94	9.46	Gp0116091	PRJNA464808	SAMN09091611	mgm4754584.3	SRP230591
MayberrySE_CattailA_D2	2013-09-03	Mayberry	Cattail	5-15	Restored	Oligo	1.95844	0.613229	56.1539	1.60979	16.1125	7.44	21.4	45.1	14.78	0.964	0.083	-	21.09	22.8	27920	571	40	53	670.022	138.55	17.59	359.11	259.67	5.94	9.46	Gp0116092	PRJNA464809	SAMN09091610	mgm4754579.3	SRP230593
MayberrySE_CattailB_D1	2013-09-03	Mayberry	Cattail	0-5	Restored	Oligo	1.51955	0.494577	68.0191	6.19482	599.81	6.52	23.91	487.8	17.78	1.282	0.072	0.29	29.42	9	-	-	-	-	1112.36	106.704	43.49	387.74	426.6	8.56	2.23	Gp0116093	PRJNA464810	SAMN09092602	mgm4754599.3	SRP230595
MayberrySE_CattailB_D2	2013-09-03	Mayberry	Cattail	5-15	Restored	Oligo	1.51955	0.634375	54.0393	6.19482	599.81	6.99	18.52	55.8	14.27	0.969	0.083	0.17	21.05	22.1	27840	426	45	59	1112.36	106.704	43.49	387.74	426.6	8.56	2.23	Gp0116094	PRJNA464811	SAMN09091609	NA	NA
MayberrySE_CattailC_D1	2013-09-03	Mayberry	Cattail	0-5	Restored	Oligo	1.50015	0.473487	75.6349	1.42236	8.93858	6.9	47.46	406.7	17.45	1.25	0.08	0.17	18.52	6.4	-	-	-	-	772.078	166.938	30.81	184.94	124.81	6.79	5.66	Gp0116095	PRJNA464812	SAMN09092689	NA	NA
MayberrySE_CattailC_D2	2013-09-03	Mayberry	Cattail	5-15	Restored	Oligo	1.50015	0.660422	56.9414	1.42236	8.93858	7.49	37.11	50.5	13.89	0.919	0.079	0.29	20.04	14.4	27800	450	45	58	772.078	166.938	30.81	184.94	124.81	6.79	5.66	Gp0116096	PRJNA464813	SAMN09091608	NA	NA
MayberryNW_TuleA_D1	2013-10-08	Mayberry	Tule	0-5	Restored	Oligo	3.2	0.53094	66.2184	10.6743	507.666	5.95	74.18	61.3	16.15	1.188	0.088	0.22	12.22	8.3	-	-	-	-	1951.53	31.102	91.03	213.49	440.02	10.44	13.16	Gp0116089	PRJNA464806	SAMN09091612	mgm4754587.3	SRP230589
MayberryNW_TuleA_D2	2013-10-08	Mayberry	Tule	5-15	Restored	Oligo	3.2	0.612073	58.1051	10.6743	507.666	5.94	76.29	30.8	15.65	1.076	0.103	0.18	14.08	18.5	32970	417	44	66	1951.53	31.102	91.03	213.49	440.02	10.44	13.16	Gp0101354	PRJNA464707	SAMN09092761	mgm4754580.3	SRP230051
MayberryNW_TuleB_D1	2013-10-08	Mayberry	Tule	0-5	Restored	Oligo	3.3	0.491053	68.3715	13.8409	1679.9	6.2	75.98	153.9	17	1.288	0.108	0.19	57.69	8.6	-	-	-	-	1028.21	25.446	53.9	102.42	3.25	6.46	-	Gp0101355	PRJNA464708	SAMN09091634	mgm4754604.3	SRP230040
MayberryNW_TuleB_D2	2013-10-08	Mayberry	Tule	5-15	Restored	Oligo	3.3	0.60853	56.6238	13.8409	1679.9	6.48	60.22	42	16.03	1.089	0.102	-	67.44	23.2	31850	476	41	61	1028.21	25.446	53.9	102.42	3.25	6.46	-	Gp0101356	PRJNA464709	SAMN09092637	mgm4754592.3	SRP230050
MayberryNW_TuleC_D1	2013-10-08	Mayberry	Tule	0-5	Restored	Oligo	3	0.564494	66.5341	1.85655	164.945	6.63	60.63	101.9	16.82	1.19	0.082	0.13	39.17	6.6	-	-	-	-	1527.58	17.3	74.55	435.05	633.29	6.27	-	Gp0116090	PRJNA464807	SAMN09092688	mgm4754582.3	SRP230590
MayberryNW_TuleC_D2	2013-10-08	Mayberry	Tule	5-15	Restored	Oligo	3	0.639514	59.0321	1.85655	164.945	6.48	58.41	47.2	14.78	1.037	0.083	0.22	23.33	13.9	30100	387	42	61	1527.58	17.3	74.55	435.05	633.29	6.27	-	Gp0101357	PRJNA464710	SAMN09092281	mgm4754601.3	SRP230041
MayberryNW_CattailA_D1	2013-10-08	Mayberry	Cattail	0-5	Restored	Oligo	3.7	0.422219	71.5838	9.78361	775.776	6.33	81.76	180.9	18.03	1.26	0.102	0.2	22.8	12.9	-	-	-	-	1200.49	13.7775	125.3	261.83	992.74	7.17	1.23	Gp0116087	PRJNA464804	SAMN09091613	mgm4754605.3	SRP230585
MayberryNW_CattailA_D2	2013-10-08	Mayberry	Cattail	5-15	Restored	Oligo	3.7	0.541715	59.6342	9.78361	775.776	6.37	57.69	47.4	15.73	1.087	0.112	0.19	17.89	22.8	29870	412	40	61	1200.49	13.7775	125.3	261.83	992.74	7.17	1.23	Gp0101350	PRJNA464703	SAMN09091636	mgm4754583.3	SRP230042
MayberryNW_CattailB_D1	2013-10-08	Mayberry	Cattail	0-5	Restored	Oligo	3.7	0.444062	71.235	19.2259	868.792	6.39	114.07	232.4	17.44	1.265	0.115	0.18	27.07	11.4	-	-	-	-	2109.4	4.2655	152.1	907.66	1122.42	9.5	-	Gp0116088	PRJNA464805	SAMN09092677	mgm4754593.3	SRP230584
MayberryNW_CattailB_D2	2013-10-08	Mayberry	Cattail	5-15	Restored	Oligo	3.7	0.586301	57.0111	19.2259	868.792	6.53	75.2	40.4	15.1	1.019	0.101	0.2	39.39	19.9	32530	475	43	63	2109.4	4.2655	152.1	907.66	1122.42	9.5	-	Gp0101352	PRJNA464705	SAMN09091635	mgm4754586.3	SRP230048
MayberryNW_CattailC_D1	2013-10-08	Mayberry	Cattail	0-5	Restored	Oligo	3.2	0.498469	63.9588	16.2631	1304.65	6.27	82.12	138.1	17.1	1.235	0.085	0.12	10.69	9.5	-	-	-	-	1552.92	23.5405	94.79	119.59	36.14	10.28	-	Gp0101351	PRJNA464704	SAMN09092760	mgm4754602.3	SRP230038
MayberryNW_CattailC_D2	2013-10-08	Mayberry	Cattail	5-15	Restored	Oligo	3.2	0.592927	54.5129	16.2631	1304.65	6.37	60.94	34	15.24	1.049	0.09	-	15.72	16.9	30990	472	43	63	1552.92	23.5405	94.79	119.59	36.14	10.28	-	Gp0101353	PRJNA464706	SAMN09092282	mgm4754603.3	SRP230047
Browns_TuleA_D1	2013-09-06	Browns	Tule	0-5	Reference	Oligo	2.60167	0.497533	69.5591	1.09251	1.09175	5.74	62.39	106	5.39	0.389	0.09	0.25	15.64	24.8	-	-	-	-	1410.09	173.628	9.053	840.98	8536.98	13.35	8.48	Gp0116067	PRJNA464784	SAMN09091597	mgm4755145.3	SRP255042
Browns_TuleA_D2	2013-09-06	Browns	Tule	5-15	Reference	Oligo	2.60167	0.497533	69.5591	1.09251	1.09175	5.74	62.39	106	5.39	0.389	0.09	0.25	15.64	24.8	42340	927	62	120	1410.09	173.628	9.053	840.98	8536.98	13.35	8.48	Gp0101323	PRJNA464679	SAMN09092615	mgm4755151.3	SRP230005
Browns_TuleB_D1	2013-09-06	Browns	Tule	0-5	Reference	Oligo	2.87927	0.388536	73.1165	2.70185	1.85107	6.05	71.29	126.5	7.23	0.524	0.098	0.15	12.59	14.8	-	-	-	-	1472.66	197.094	8.675	43.23	17.23	15.07	6.84	Gp0116068	PRJNA464785	SAMN09091868	mgm4755154.3	SRP230547
Browns_TuleB_D2	2013-09-06	Browns	Tule	5-15	Reference	Oligo	2.87927	0.418768	70.0933	2.70185	1.85107	5.66	80.26	134.7	5.92	0.411	0.094	0.56	8.68	18.8	43100	1315	61	116	1472.66	197.094	8.675	43.23	17.23	15.07	6.84	Gp0101324	PRJNA464680	SAMN09092616	mgm4755155.3	SRP229999
Browns_TuleC_D1	2013-09-06	Browns	Tule	0-5	Reference	Oligo	2.74169	0.352706	80.3707	0.966942	0.781501	6.21	82.66	137.7	8.38	0.557	0.095	0.13	13.4	15.4	-	-	-	-	1815.01	205.309	8.609	7.32	0.71	17.08	5.9	Gp0116069	PRJNA464786	SAMN09092673	mgm4755146.3	SRP230551
Browns_TuleC_D2	2013-09-06	Browns	Tule	5-15	Reference	Oligo	2.74169	0.402431	75.3981	0.966942	0.781501	6.13	73.58	128.2	5.78	0.397	0.074	-	10.58	10.3	33960	425	63	115	1815.01	205.309	8.609	7.32	0.71	17.08	5.9	Gp0101325	PRJNA464681	SAMN09092279	NA	SRP230007
Browns_ThreeSqA_D1	2013-09-06	Browns	Three-square	0-5	Reference	Oligo	4.86534	0.356836	74.4509	11.3548	2.96718	6.25	88.98	175.1	8.18	0.599	0.093	0.43	16.38	23.5	-	-	-	-	1575.5	61.612	10.51	429.71	1572.14	11.7	1.24	Gp0101317	PRJNA464673	SAMN09092759	mgm4755136.3	SRP230002
Browns_ThreeSqA_D2	2013-09-06	Browns	Three-square	5-15	Reference	Oligo	4.86534	0.371153	73.0192	11.3548	2.96718	6.05	98.67	175	7.18	0.5	0.095	0.42	28.53	22	40070	621	57	113	1575.5	61.612	10.51	429.71	1572.14	11.7	1.24	Gp0101320	PRJNA464676	SAMN09092600	mgm4755135.3	SRP230004
Browns_ThreeSqB_D1	2013-09-06	Browns	Three-square	0-5	Reference	Oligo	4.34896	0.348025	75.332	3.66863	1.01202	6.23	78.87	145.7	8.37	0.592	0.108	0.38	24.57	18.4	-	-	-	-	1593.29	22.508	19.96	444.01	2940.1	11.57	-	Gp0101318	PRJNA464674	SAMN09091647	mgm4755144.3	SRP230001
Browns_ThreeSqB_D2	2013-09-06	Browns	Three-square	5-15	Reference	Oligo	4.34896	0.401991	69.9354	3.66863	1.01202	5.93	82.06	156.8	6.43	0.459	0.081	0.25	13.87	8.5	41180	514	61	122	1593.29	22.508	19.96	444.01	2940.1	11.57	-	Gp0101321	PRJNA464677	SAMN09092601	mgm4755149.3	SRP230000
Browns_ThreeSqC_D1	2013-09-06	Browns	Three-square	0-5	Reference	Oligo	4.14378	0.37398	74.5721	1.20884	-0.039033	6.22	82.66	143.6	7.37	0.556	0.099	0.42	15.86	15.7	-	-	-	-	1488.09	8.8065	19.15	266.77	5699.23	11.23	-	Gp0101319	PRJNA464675	SAMN09091646	mgm4755150.3	SRP230003
Browns_ThreeSqC_D2	2013-09-06	Browns	Three-square	5-15	Reference	Oligo	4.14378	0.417648	70.2052	1.20884	-0.039033	5.98	93.98	141.9	6.51	0.461	0.088	0.6	19.2	17.6	43760	487	63	121	1488.09	8.8065	19.15	266.77	5699.23	11.23	-	Gp0101322	PRJNA464678	SAMN09091645	mgm4755157.3	SRP230009
RushSE_TuleA_D1	2013-09-23	RushRanch	Tule	0-5	Restored	Meso	6.36817	0.358304	76.1397	1.51215	23.4591	6.94	165.13	741.1	6.74	0.544	0.104	-	27.8	29.6	-	-	-	-	1837.17	134.596	12.19	80	5951.83	9.07	10.53	Gp0116114	PRJNA464831	SAMN09091603	mgm4755194.3	SRP230677
RushSE_TuleA_D2	2013-09-23	RushRanch	Tule	5-15	Restored	Meso	6.36817	0.425486	69.4215	1.51215	23.4591	6.72	149.79	751	5.93	0.443	0.066	0.17	30.62	19	47250	932	54	141	1837.17	134.596	12.19	80	5951.83	9.07	10.53	Gp0101379	PRJNA464733	SAMN09091493	mgm4755192.3	SRP230086
RushSE_TuleB_D1	2013-09-23	RushRanch	Tule	0-5	Restored	Meso	6.47328	0.311828	82.6229	4.6611	145.482	7.17	233.28	644.3	7.22	0.54	0.1	-	25.94	35.5	-	-	-	-	2489.45	136.23	20.76	217.33	7973.61	10.96	4	Gp0116115	PRJNA464832	SAMN09092692	mgm4755218.3	SRP230678
RushSE_TuleB_D2	2013-09-23	RushRanch	Tule	5-15	Restored	Meso	6.47328	0.393768	74.4289	4.6611	145.482	6.8	179.55	730.1	6.17	0.46	0.08	-	20.23	14.4	47330	843	51	139	2489.45	136.23	20.76	217.33	7973.61	10.96	4	Gp0101380	PRJNA464734	SAMN09092651	mgm4755203.3	SRP230085
RushSE_TuleC_D1	2013-09-23	RushRanch	Tule	0-5	Restored	Meso	7.18046	0.348723	73.4267	6.16132	26.1124	7.09	196.72	512.7	6.77	0.533	0.12	0.2	17.71	34.6	-	-	-	-	3413.23	318.952	18.71	19.56	4829.86	19.84	15.13	Gp0116116	PRJNA464833	SAMN09091602	mgm4755212.3	SRP230682
RushSE_TuleC_D2	2013-09-23	RushRanch	Tule	5-15	Restored	Meso	7.18046	0.362801	72.0188	6.16132	26.1124	6.83	210.45	570.7	5.07	0.397	0.084	0.36	12.16	24.4	40220	774	52	140	3413.23	318.952	18.71	19.56	4829.86	19.84	15.13	Gp0101381	PRJNA464735	SAMN09091492	NA	SRP230084
RushSE_CattailNLA_D1	2013-09-23	RushRanch	NL Cattail	0-5	Restored	Meso	6.48842	0.360801	79.5612	2.03155	4.84456	7.09	183.63	624.7	7.29	0.566	0.104	0.24	30.9	34.9	-	-	-	-	2985.15	148.504	16.98	31.19	7636	15.54	12.47	Gp0116111	PRJNA464828	SAMN09091794	mgm4755191.3	SRP230656
RushSE_CattailNLA_D2	2013-09-23	RushRanch	NL Cattail	5-15	Restored	Meso	6.48842	0.39318	76.3232	2.03155	4.84456	6.88	170.3	632	6.04	0.432	0.07	0.21	15.03	14.2	45980	809	53	138	2985.15	148.504	16.98	31.19	7636	15.54	12.47	Gp0101376	PRJNA464730	SAMN09091494	mgm4755184.3	SRP230070
RushSE_CattailNLB_D1	2013-09-23	RushRanch	NL Cattail	0-5	Restored	Meso	7.48665	0.378275	79.6493	2.40682	2.8234	7.02	200.33	841.9	6.67	0.524	0.081	0.17	14.43	15.3	-	-	-	-	2950.14	269.369	17.78	23.59	6301.25	17.4	20.83	Gp0116112	PRJNA464829	SAMN09092691	mgm4755201.3	SRP230658
RushSE_CattailNLB_D2	2013-09-23	RushRanch	NL Cattail	5-15	Restored	Meso	7.48665	0.3818	79.2968	2.40682	2.8234	6.85	190.52	758.2	6.23	0.438	0.068	-	22.97	16.7	45910	855	52	136	2950.14	269.369	17.78	23.59	6301.25	17.4	20.83	Gp0101377	PRJNA464731	SAMN09092739	mgm4755185.3	SRP230067
RushSE_CattailNLC_D1	2013-09-23	RushRanch	NL Cattail	0-5	Restored	Meso	7.40625	0.350521	78.7535	1.05973	1.05921	6.99	198.08	579.6	6.51	0.551	0.127	0.15	25.42	18.2	-	-	-	-	2869.3	314.309	13.01	21.86	918.46	16.49	24.09	Gp0116113	PRJNA464830	SAMN09092630	mgm4755193.3	SRP230679
RushSE_CattailNLC_D2	2013-09-23	RushRanch	NL Cattail	5-15	Restored	Meso	7.40625	0.416529	72.1528	1.05973	1.05921	6.73	173.77	372.9	5.55	0.436	0.088	0.37	17.21	18.3	42870	819	52	144	2869.3	314.309	13.01	21.86	918.46	16.49	24.09	Gp0101378	PRJNA464732	SAMN09092740	mgm4758868.3	SRP230083
RushMan_CattailNLA_D1	2013-09-18	RushRanch	NL Cattail	0-5	Restored	Meso	8.15516	0.265094	79.954	5.13474	29.4074	6.2	286.54	676.9	10.51	0.751	0.123	0.32	23.03	36.8	-	-	-	-	1898.72	424.22	10.64	24.76	634.84	11.85	36.7	Gp0116103	PRJNA464820	SAMN09092627	NA	NA
RushMan_CattailNLA_D2	2013-09-18	RushRanch	NL Cattail	5-15	Restored	Meso	8.15516	0.207604	85.703	5.13474	29.4074	6.27	236.74	629.6	15.5	0.848	0.07	0.71	45.93	9	40570	417	53	102	1898.72	424.22	10.64	24.76	634.84	11.85	36.7	Gp0101367	PRJNA464721	SAMN09091629	mgm4755213.3	SRP230079
RushMan_CattailNLB_D1	2013-09-18	RushRanch	NL Cattail	0-5	Restored	Meso	7.73123	0.233852	95.9272	2.5915	24.6318	6.3	239.15	770.7	13.22	0.838	0.06	0.78	38.61	10	-	-	-	-	3371.94	444.71	17.77	44.13	623.05	18.58	25.84	Gp0116104	PRJNA464821	SAMN09091592	NA	NA
RushMan_CattailNLB_D2	2013-09-18	RushRanch	NL Cattail	5-15	Restored	Meso	7.73123	0.336461	85.6663	2.5915	24.6318	6.44	206.7	434.2	13.9	0.866	0.058	0.29	32.92	11.5	28650	270	48	80	3371.94	444.71	17.77	44.13	623.05	18.58	25.84	Gp0101368	PRJNA464722	SAMN09092265	mgm4755198.3	SRP230074
RushMan_CattailNLC_D1	2013-09-18	RushRanch	NL Cattail	0-5	Restored	Meso	8.3912	0.279595	89.5173	1.50128	6.98472	6.36	262.17	836.6	8.7	0.653	0.077	0.34	36.53	22.4	-	-	-	-	3136.69	395.166	21.41	239.08	723.68	16.73	20.19	Gp0116105	PRJNA464822	SAMN09091796	mgm4755204.3	SRP230596
RushMan_CattailNLC_D2	2013-09-18	RushRanch	NL Cattail	5-15	Restored	Meso	8.3912	0.2514	92.3368	1.50128	6.98472	6.6	233.85	629.3	10.56	0.606	0.061	0.71	32.34	9.8	44950	437	63	114	3136.69	395.166	21.41	239.08	723.68	16.73	20.19	Gp0101369	PRJNA464723	SAMN09092264	mgm4755186.3	SRP233438
RushMan_ThreeSqA_D1	2013-09-19	RushRanch	Three-square	0-5	Restored	Meso	10.6924	0.326108	83.0304	3.33747	2.1898	6.58	226.06	415.9	10.41	0.776	0.162	0.42	30.15	32.2	-	-	-	-	3848.89	554.447	14.83	26.09	12.15	23.44	52.35	Gp0116106	PRJNA464823	SAMN09092690	mgm4755217.3	SRP230597
RushMan_ThreeSqA_D2	2013-09-19	RushRanch	Three-square	5-15	Restored	Meso	10.6924	0.34808	80.8332	3.33747	2.1898	6.17	233.56	591.7	10.66	0.677	0.16	0.31	21.19	25.3	44060	2561	52	124	3848.89	554.447	14.83	26.09	12.15	23.44	52.35	Gp0101370	PRJNA464724	SAMN09091628	mgm4755211.3	SRP230071
RushMan_ThreeSqB_D1	2013-09-19	RushRanch	Three-square	0-5	Restored	Meso	11.5007	0.321519	74.3114	7.05974	3.23402	6.64	254.49	657.2	9.24	0.706	0.153	0.49	30.47	18.2	-	-	-	-	2369.51	544.838	10.11	12.69	4.55	15.29	36.51	Gp0116107	PRJNA464824	SAMN09091795	mgm4755208.3	SRP230649
RushMan_ThreeSqB_D2	2013-09-19	RushRanch	Three-square	5-15	Restored	Meso	11.5007	0.294904	76.973	7.05974	3.23402	6.04	304.91	940.6	8.85	0.586	0.134	0.35	15.71	7.4	50520	1224	56	126	2369.51	544.838	10.11	12.69	4.55	15.29	36.51	Gp0101371	PRJNA464725	SAMN09092649	mgm4755181.3	SRP230078
RushMan_ThreeSqC_D1	2013-09-19	RushRanch	Three-square	0-5	Restored	Meso	11.6865	0.272253	60.8824	5.40406	2.29396	6.52	281.12	513.1	7.11	0.59	0.156	0.28	15.57	36.6	-	-	-	-	3580.04	567.198	13.22	13.27	189.38	21.42	84.91	NA	NA	NA	NA	NA
RushMan_ThreeSqC_D2	2013-09-19	RushRanch	Three-square	5-15	Restored	Meso	11.6865	0.267847	61.3229	5.40406	2.29396	6.18	282.09	703.3	8.02	0.551	0.144	0.27	14.08	34.7	48830	2093	57	137	3580.04	567.198	13.22	13.27	189.38	21.42	84.91	Gp0101372	PRJNA464726	SAMN09091627	mgm4755196.3	SRP230080
RushOxbow_ThreeSqA_D1	2013-09-20	RushRanch	Three-square	0-5	Restored	Meso	10.8806	0.338333	83.6435	7.30634	4.06065	6.6	301.43	615.9	9.06	0.798	0.135	0.14	16.66	21	-	-	-	-	5999.16	722.472	22.81	89.69	7846.38	38.76	56.26	Gp0116108	PRJNA464825	SAMN09092628	mgm4755206.3	SRP230654
RushOxbow_ThreeSqA_D2	2013-09-20	RushRanch	Three-square	5-15	Restored	Meso	10.8806	0.444062	73.0706	7.30634	4.06065	6.37	238.47	527.8	6.73	0.505	0.095	0.19	28.57	11.2	40150	529	51	135	5999.16	722.472	22.81	89.69	7846.38	38.76	56.26	Gp0101373	PRJNA464727	SAMN09092738	mgm4755214.3	SRP230072
RushOxbow_ThreeSqB_D1	2013-09-20	RushRanch	Three-square	0-5	Restored	Meso	10.6472	0.315242	82.2815	4.51778	3.47293	6.61	257.65	512.3	11.45	0.893	0.139	0.19	27.01	16.8	-	-	-	-	3822.23	593.163	12.45	14.45	105.51	23.87	47.44	Gp0116109	PRJNA464826	SAMN09092629	mgm4755180.3	SRP230652
RushOxbow_ThreeSqB_D2	2013-09-20	RushRanch	Three-square	5-15	Restored	Meso	10.6472	0.4336	70.4457	4.51778	3.47293	6.29	213.05	443.2	6.71	0.566	0.11	-	28.58	7.8	44260	754	51	141	3822.23	593.163	12.45	14.45	105.51	23.87	47.44	Gp0101374	PRJNA464728	SAMN09092650	mgm4755216.3	SRP230076
RushOxbow_ThreeSqC_D1	2013-09-20	RushRanch	Three-square	0-5	Restored	Meso	11.399	0.350393	80.6019	1.44017	-0.0259843	6.86	268.03	507	8.73	0.781	0.14	-	42.25	13.3	-	-	-	-	4101.85	571.85	22.46	54.17	87.02	21.41	29.8	Gp0116110	PRJNA464827	SAMN09091604	mgm4755182.3	SRP230653
RushOxbow_ThreeSqC_D2	2013-09-20	RushRanch	Three-square	5-15	Restored	Meso	11.399	0.40937	74.7042	1.44017	-0.0259843	6.57	231.25	451.3	6.52	0.56	0.121	-	31.34	17.7	48560	1912	48	139	4101.85	571.85	22.46	54.17	87.02	21.41	29.8	Gp0101375	PRJNA464729	SAMN09091495	mgm4755183.3	SRP230075
Joice_CattailNLA_D1	2013-09-24	Joice	NL Cattail	0-5	Reference	Meso	15.2299	0.124727	70.1281	22.3957	10.4552	6.93	355.59	637.5	19.19	1.368	0.14	-	158.57	22.9	-	-	-	-	3860.88	420.184	36.95	224.91	2960.88	20.22	19.89	Gp0116070	PRJNA464787	SAMN09091619	mgm4755200.3	SRP230546
Joice_CattailNLA_D2	2013-09-24	Joice	NL Cattail	5-15	Reference	Meso	15.2299	0.148682	67.7327	22.3957	10.4552	6.53	339.57	788.5	23.73	1.262	0.07	0.74	53.72	7.8	21930	384	31	59	3860.88	420.184	36.95	224.91	2960.88	20.22	19.89	Gp0101341	PRJNA464696	SAMN09092371	mgm4755189.3	SRP230037
Joice_CattailNLB_D1	2013-09-24	Joice	NL Cattail	0-5	Reference	Meso	13.6368	0.115641	65.53	16.4541	18.5525	7.11	296.92	485.9	18.42	1.361	0.133	1.87	122.86	26.7	-	-	-	-	6565.84	339.795	89.31	144.68	1479.19	41.82	21.18	Gp0116071	PRJNA464788	SAMN09091596	mgm4755195.3	SRP230553
Joice_CattailNLB_D2	2013-09-24	Joice	NL Cattail	5-15	Reference	Meso	13.6368	0.134915	63.6027	16.4541	18.5525	6.57	261.58	580	23.89	1.35	0.078	0.38	65.2	17.9	21250	369	31	61	6565.84	339.795	89.31	144.68	1479.19	41.82	21.18	Gp0101343	PRJNA464697	SAMN09092635	mgm4755205.3	SRP230035
Joice_CattailNLC_D1	2013-09-24	Joice	NL Cattail	0-5	Reference	Meso	14.3658	0.134015	76.5416	11.4765	35.0307	6.7	357.85	656.1	19.53	1.42	0.109	1.02	37.87	14.6	-	-	-	-	4497.85	527.93	38.1	205.69	4742.74	45.61	34.38	Gp0116072	PRJNA464789	SAMN09092674	mgm4755197.3	SRP230552
Joice_CattailNLC_D2	2013-09-24	Joice	NL Cattail	5-15	Reference	Meso	14.3658	0.165495	73.3936	11.4765	35.0307	6.45	267.07	681.7	24.01	1.269	0.08	0.86	42.23	16.3	21970	436	34	70	4497.85	527.93	38.1	205.69	4742.74	45.61	34.38	Gp0101344	PRJNA464698	SAMN09091638	mgm4755209.3	SRP230053
Joice_ThreeSqA_D1	2013-09-24	Joice	Three-square	0-5	Reference	Meso	13.8276	0.138513	76.0919	3.77238	58.0367	6.53	360.56	624.7	23.95	1.56	0.127	1.05	42.21	17.6	-	-	-	-	4253.44	489.351	31.4	281.19	25392.3	27.56	27.76	Gp0101342	PRJNA365773	SAMN06267521	mgm4755199.3	SRP100467
Joice_ThreeSqA_D2	2013-09-24	Joice	Three-square	5-15	Reference	Meso	13.8276	0.156501	74.2931	3.77238	58.0367	6.29	230.38	680.8	21.24	0.992	0.088	2.63	55.41	13.6	16730	579	27	53	4253.44	489.351	31.4	281.19	25392.3	27.56	27.76	Gp0101345	PRJNA464699	SAMN09091637	mgm4755207.3	SRP230046
Joice_ThreeSqB_D1	2013-09-24	Joice	Three-square	0-5	Reference	Meso	12.4637	0.131317	76.8115	6.54525	0.532888	6.78	325.35	569.9	21.02	1.49	0.123	2.21	100.24	20.7	-	-	-	-	5187.49	646.005	29.84	54.58	10788.9	36	32.11	Gp0101346	PRJNA464700	SAMN09092636	mgm4755202.3	SRP233439
Joice_ThreeSqB_D2	2013-09-24	Joice	Three-square	5-15	Reference	Meso	12.4637	0.149306	75.0126	6.54525	0.532888	6.48	274	922.5	26.98	1.443	0.109	1.52	89.43	13.9	15340	463	30	56	5187.49	646.005	29.84	54.58	10788.9	36	32.11	NA	NA	NA	NA	NA
Joice_ThreeSqC_D1	2013-09-24	Joice	Three-square	0-5	Reference	Meso	12.2486	0.138549	79.7594	6.34329	1.80222	6.62	384.48	645.9	21.4	1.562	0.123	4.8	66.9	20.5	-	-	-	-	3076.63	586.422	18.97	221.55	6256.95	20.24	31.13	Gp0101347	PRJNA464701	SAMN09092737	mgm4755215.3	SRP230039
Joice_ThreeSqC_D2	2013-09-24	Joice	Three-square	5-15	Reference	Meso	12.2486	0.153528	78.2616	6.34329	1.80222	6.31	299.13	657.3	26.7	1.336	0.081	2.16	77.81	15.4	18180	342	29	59	3076.63	586.422	18.97	221.55	6256.95	20.24	31.13	Gp0101349	PRJNA464702	SAMN09091650	mgm4755190.3	SRP230045
Goodyear_PhragA_D1	2013-09-17	Goodyear	Phragmites	0-5	Restored	Poly	16	0.292958	99.1945	3.2336	0.205479	5.73	499.83	1449.2	13.48	0.956	0.21	-	5.58	30.9	-	-	-	-	4987.9	1042.03	6.802	10.26	56.6	37.61	51.43	NA	NA	NA	NA	NA
Goodyear_PhragA_D2	2013-09-17	Goodyear	Phragmites	5-15	Restored	Poly	16	0.579491	70.5412	3.2336	0.205479	6.21	345.35	889.1	4.89	0.358	0.098	0.14	4.29	17.8	40260	326	63	119	4987.9	1042.03	6.802	10.26	56.6	37.61	51.43	Gp0101338	PRJNA464694	SAMN09092634	mgm4758846.3	SRP233437
Goodyear_PhragB_D1	2013-09-17	Goodyear	Phragmites	0-5	Restored	Poly	18.6	0.409884	87.5019	1.85284	3.29922	5.79	532.33	1609.1	8.97	0.652	0.131	0.17	4.64	18.6	-	-	-	-	8277.03	1243.09	10.64	118.49	730	61.24	67.43	NA	NA	NA	NA	NA
Goodyear_PhragB_D2	2013-09-17	Goodyear	Phragmites	5-15	Restored	Poly	18.6	0.678429	60.6474	1.85284	3.29922	6.55	313.58	743.7	3.98	0.279	0.062	-	4.58	13.4	36970	227	48	86	8277.03	1243.09	10.64	118.49	730	61.24	67.43	NA	NA	NA	NA	NA
Goodyear_PhragC_D1	2013-09-17	Goodyear	Phragmites	0-5	Restored	Poly	18.9	0.344501	90.369	4.84912	1.94544	5.83	489	1387.9	12.11	0.892	0.177	0.13	5.06	9.5	-	-	-	-	6204.65	1006.52	11.97	80.58	403.15	44.5	48.81	NA	NA	NA	NA	NA
Goodyear_PhragC_D2	2013-09-17	Goodyear	Phragmites	5-15	Restored	Poly	18.9	0.607869	64.0322	4.84912	1.94544	6.08	348.24	752.6	4.92	0.369	0.129	0.33	9.17	67.1	41570	318	68	124	6204.65	1006.52	11.97	80.58	403.15	44.5	48.81	Gp0101340	PRJNA464695	SAMN09091639	mgm4758845.3	SRP230052
White_CordA_D1	2013-09-13	WhiteSlough	Cordgrass	0-5	Restored	Poly	19.9759	0.437821	79.2014	1.91974	2.41267	7.19	544.97	1287.6	2.47	0.286	0.062	0.44	18.31	10.5	-	-	-	-	6120.57	1243.24	4.329	7.92	551.86	56.11	111.64	NA	NA	NA	NA	NA
White_CordA_D2	2013-09-13	WhiteSlough	Cordgrass	5-15	Restored	Poly	19.9759	0.462418	76.7417	1.91974	2.41267	6.64	550.44	1593.3	2.49	0.257	0.085	-	14.41	8.7	51170	521	50	121	6120.57	1243.24	4.329	7.92	551.86	56.11	111.64	Gp0101400	PRJNA464754	SAMN09091484	mgm4758864.3	SRP230119
White_CordB_D1	2013-09-13	WhiteSlough	Cordgrass	0-5	Restored	Poly	21.8499	0.453809	77.6026	0.765683	0.196761	7.15	517.89	1163.3	2.57	0.293	0.06	0.18	26.93	11.1	-	-	-	-	8939.2	1432.12	5.707	53.69	788.54	76.79	74.62	NA	NA	NA	NA	NA
White_CordB_D2	2013-09-13	WhiteSlough	Cordgrass	5-15	Restored	Poly	21.8499	0.484555	74.528	0.765683	0.196761	6.97	469.56	1289.1	2.44	0.261	0.1	0.47	19.75	8.1	53090	578	48	113	8939.2	1432.12	5.707	53.69	788.54	76.79	74.62	Gp0101401	PRJNA464755	SAMN09092261	mgm4758858.3	SRP230120
White_CordC_D1	2013-09-13	WhiteSlough	Cordgrass	0-5	Restored	Poly	22.4583	0.516751	74.9796	0.602018	0.166059	7.04	483.58	1334.8	2.7	0.301	0.058	0.23	21.5	9.1	-	-	-	-	7886.96	1243.68	6.284	10.42	58.29	64.61	66.47	NA	NA	NA	NA	NA
White_CordC_D2	2013-09-13	WhiteSlough	Cordgrass	5-15	Restored	Poly	22.4583	0.488887	77.766	0.602018	0.166059	6.82	486.89	1422.5	3.02	0.275	0.091	0.7	20.89	7.4	52780	510	50	116	7886.96	1243.68	6.284	10.42	58.29	64.61	66.47	NA	NA	NA	NA	NA
White_ThreeSqA_D1	2013-09-16	WhiteSlough	Three-square	0-5	Restored	Poly	21.5	0.382993	81.0131	0.710524	-0.0899856	6.63	579.27	1080.1	4.41	0.363	0.078	0.28	21	18.6	-	-	-	-	10575.3	1563.59	8.599	22.54	854.15	91.7	153.19	Gp0101403	PRJNA464756	SAMN09091480	mgm4758869.3	SRP230124
White_ThreeSqA_D2	2013-09-16	WhiteSlough	Three-square	5-15	Restored	Poly	21.5	0.466511	72.6612	0.710524	-0.0899856	6.34	524.44	1138.1	3.64	0.275	0.057	0.4	13.63	13.2	47670	297	58	127	10575.3	1563.59	8.599	22.54	854.15	91.7	153.19	Gp0101406	PRJNA464759	SAMN09091483	mgm4758857.3	SRP230125
White_ThreeSqB_D1	2013-09-16	WhiteSlough	Three-square	0-5	Restored	Poly	20.3855	0.471155	79.5391	1.10791	4.31136	6.66	499.83	984.3	4.44	0.343	0.078	-	11.22	21	-	-	-	-	9013.91	1299.45	6.359	13.2	9.44	73.49	77.14	Gp0101404	PRJNA464757	SAMN09092661	mgm4758839.3	SRP230121
White_ThreeSqB_D2	2013-09-16	WhiteSlough	Three-square	5-15	Restored	Poly	20.3855	0.510418	75.6128	1.10791	4.31136	6.35	489.78	1076.3	3.7	0.281	0.058	0.43	11.9	8.3	47480	305	60	133	9013.91	1299.45	6.359	13.2	9.44	73.49	77.14	Gp0101407	PRJNA464760	SAMN09092662	mgm4758837.3	SRP230131
White_ThreeSqC_D1	2013-09-16	WhiteSlough	Three-square	0-5	Restored	Poly	21.0352	0.459757	80.679	1.00097	0.0302129	6.58	570.24	1007.1	4.26	0.348	0.087	0.16	11.09	17.7	-	-	-	-	11794.1	1629.86	11.07	15.79	5.86	103.62	91.22	Gp0101405	PRJNA464758	SAMN09092260	mgm4758854.3	SRP230123
White_ThreeSqC_D2	2013-09-16	WhiteSlough	Three-square	5-15	Restored	Poly	21.0352	0.515485	75.1062	1.00097	0.0302129	6.31	475.34	933.9	4.53	0.297	0.079	-	20.49	13.7	37810	342	54	123	11794.1	1629.86	11.07	15.79	5.86	103.62	91.22	Gp0101408	PRJNA464761	SAMN09091482	mgm4758855.3	SRP230139
Tolay_CordA_D1	2013-09-12	Tolay	Cordgrass	0-5	Restored	Poly	25.3475	0.538246	76.5013	1.85036	0.04585	7.06	568.44	1087	1.58	0.188	0.081	0.61	24.92	22	-	-	-	-	11632.5	2124.21	6.888	14.88	54.79	127.05	2724.16	NA	NA	NA	NA	NA
Tolay_CordA_D2	2013-09-12	Tolay	Cordgrass	5-15	Restored	Poly	25.3475	0.6399	66.3359	1.85036	0.04585	6.9	547.55	1056.9	1.41	0.151	0.09	0.2	6.76	17.6	47710	270	51	122	11632.5	2124.21	6.888	14.88	54.79	127.05	2724.16	Gp0101391	PRJNA464744	SAMN09092652	mgm4758848.3	SRP230110
Tolay_CordB_D1	2013-09-12	Tolay	Cordgrass	0-5	Restored	Poly	29.1298	0.500286	76.6261	2.21123	0.617662	7.05	768.83	1360.9	1.6	0.183	0.088	0.55	39.84	25.3	-	-	-	-	11562.4	2118.39	5.655	13.68	17.77	129.05	538.96	NA	NA	NA	NA	NA
Tolay_CordB_D2	2013-09-12	Tolay	Cordgrass	5-15	Restored	Poly	29.1298	0.664937	60.161	2.21123	0.617662	6.91	472.45	921.6	1.45	0.154	0.099	0.37	8.53	23.1	48940	309	50	120	11562.4	2118.39	5.655	13.68	17.77	129.05	538.96	Gp0101392	PRJNA464745	SAMN09091488	mgm4758850.3	SRP230106
Tolay_CordC_D1	2013-09-12	Tolay	Cordgrass	0-5	Restored	Poly	28.0048	0.518018	74.8529	1.65717	0.00666479	7.02	736.33	1436.6	1.54	0.178	0.081	0.17	20.42	18.8	-	-	-	-	12888.8	2163.95	5.602	15.91	783.02	142.54	456.44	NA	NA	NA	NA	NA
Tolay_CordC_D2	2013-09-12	Tolay	Cordgrass	5-15	Restored	Poly	28.0048	0.652272	61.4275	1.65717	0.00666479	6.81	443.56	886.7	1.87	0.182	0.082	-	7.66	27.8	47560	323	52	121	12888.8	2163.95	5.602	15.91	783.02	142.54	456.44	Gp0101393	PRJNA464746	SAMN09092653	mgm4758853.3	SRP230107
China_Bullhead_CordA_D1	2013-09-09	China Camp	Cordgrass	0-5	Reference	Poly	24.9728	0.511391	77.3511	0.483648	1.70502	7.15	786.88	1596	2.39	0.236	0.061	0.34	12.58	10.3	-	-	-	-	9645.53	1266.06	12.28	148.12	1978.66	99.85	58.97	NA	NA	NA	NA	NA
China_Bullhead_CordA_D2	2013-09-09	China Camp	Cordgrass	5-15	Reference	Poly	24.9728	0.562787	72.2115	0.483648	1.70502	7.06	576.44	1462.9	2.6	0.212	0.05	0.38	19.73	11.1	47140	373	60	132	9645.53	1266.06	12.28	148.12	1978.66	99.85	58.97	Gp0101326	PRJNA464682	SAMN09091649	mgm4758871.3	SRP230006
China_Bullhead_CordB_D1	2013-09-09	China Camp	Cordgrass	0-5	Reference	Poly	20.2848	0.537438	69.2397	0.689606	1.79759	7.29	546.77	1276.1	2.19	0.214	0.057	0.26	16.14	14.3	-	-	-	-	11402.8	1679.37	9.169	240.08	2544.84	114.59	123.62	NA	NA	NA	NA	NA
China_Bullhead_CordB_D2	2013-09-09	China Camp	Cordgrass	5-15	Reference	Poly	20.2848	0.586631	64.3204	0.689606	1.79759	7.04	466.67	1376.3	2.34	0.193	0.049	0.27	14.95	13.3	44950	374	58	128	11402.8	1679.37	9.169	240.08	2544.84	114.59	123.62	Gp0101327	PRJNA464683	SAMN09092283	mgm4758870.3	SRP230010
China_Bullhead_CordC_D1	2013-09-09	China Camp	Cordgrass	0-5	Reference	Poly	18.0746	0.532978	71.5214	0.483486	2.11098	7.2	631.62	1575.1	2.22	0.218	0.054	0.27	13.47	11.2	-	-	-	-	11725.2	1857.1	11.58	1008.47	4450.29	130.45	73.84	NA	NA	NA	NA	NA
China_Bullhead_CordC_D2	2013-09-09	China Camp	Cordgrass	5-15	Reference	Poly	18.0746	0.525488	72.2703	0.483486	2.11098	7.03	590.88	1403	2.6	0.205	0.05	0.35	17	12.5	48560	388	60	128	11725.2	1857.1	11.58	1008.47	4450.29	130.45	73.84	Gp0101328	PRJNA464684	SAMN09091644	mgm4758844.3	SRP230011
China_Galinas_CordA_D1	2013-09-10	China Camp	Cordgrass	0-5	Reference	Poly	30.7289	0.514787	78.8471	0.93059	-0.0644583	7.04	662.31	1502.7	3.1	0.334	0.07	0.3	14.69	15.5	-	-	-	-	13175.5	1901.39	7.381	62.3	1103.05	139.56	108.36	NA	NA	NA	NA	NA
China_Galinas_CordA_D2	2013-09-10	China Camp	Cordgrass	5-15	Reference	Poly	30.7289	0.552582	75.0677	0.93059	-0.0644583	6.38	686.2	1907.7	2.77	0.272	0.058	0.23	7.59	14.7	47020	299	54	136	13175.5	1901.39	7.381	62.3	1103.05	139.56	108.36	Gp0101329	PRJNA464685	SAMN09091481	mgm4758847.3	SRP230012
China_Galinas_CordB_D1	2013-09-10	China Camp	Cordgrass	0-5	Reference	Poly	30.8144	0.506968	79.6291	0.520913	3.19853	6.96	687.59	1528.4	3.02	0.328	0.073	0.28	14.98	17.9	-	-	-	-	11509.4	1732.12	8.569	47.16	1237.93	116.34	97.93	NA	NA	NA	NA	NA
China_Galinas_CordB_D2	2013-09-10	China Camp	Cordgrass	5-15	Reference	Poly	30.8144	0.547369	75.589	0.520913	3.19853	6.5	625.54	1614.4	2.96	0.283	0.058	0.34	7.82	18.4	49940	301	56	137	11509.4	1732.12	8.569	47.16	1237.93	116.34	97.93	Gp0101331	PRJNA464687	SAMN09091643	mgm4758852.3	SRP230013
China_Galinas_CordC_D1	2013-09-10	China Camp	Cordgrass	0-5	Reference	Poly	29.1443	0.449844	70.6568	1.03048	2.57581	7.07	662.31	1359.9	3.09	0.332	0.072	-	15.25	18	-	-	-	-	12448.3	2200.06	8.981	191.32	1800.65	118.34	90.04	NA	NA	NA	NA	NA
China_Galinas_CordC_D2	2013-09-10	China Camp	Cordgrass	5-15	Reference	Poly	29.1443	0.463721	69.2691	1.03048	2.57581	6.74	657.32	1604.8	2.78	0.279	0.06	-	7.54	14.7	49750	341	56	134	12448.3	2200.06	8.981	191.32	1800.65	118.34	90.04	Gp0101332	PRJNA464688	SAMN09092618	mgm4758863.3	SRP230015
China_Galinas_PickleweedA_D1	2013-09-10	China Camp	Pickleweed	0-5	Reference	Poly	61.5027	0.351329	86.0151	2.25845	0.500026	6.13	1149.76	2369.1	9.87	0.757	0.1	1.03	69.08	20.1	-	-	-	-	-	5070.94	15.57	416.85	431.91	212.79	334.03	Gp0101330	PRJNA464686	SAMN09092617	mgm4758856.3	SRP230008
China_Galinas_PickleweedA_D2	2013-09-10	China Camp	Pickleweed	5-15	Reference	Poly	61.5027	0.408269	80.3211	2.25845	0.500026	5.68	1388.13	2837.7	6.28	0.457	0.112	-	19.47	13.2	38130	191	52	99	-	5070.94	15.57	416.85	431.91	212.79	334.03	Gp0101333	PRJNA464689	SAMN09091642	mgm4758842.3	SRP230018
China_Galinas_PickleweedB_D1	2013-09-10	China Camp	Pickleweed	0-5	Reference	Poly	48.1136	0.353605	82.1163	1.53642	19.8566	5.71	1259.89	2757.9	10.16	0.781	0.099	0.39	42.81	21.7	-	-	-	-	18692.8	3813.27	15.3	2871.87	352.48	231.49	200.53	Gp0101334	PRJNA464690	SAMN09091641	mgm4758862.3	SRP230022
China_Galinas_PickleweedB_D2	2013-09-10	China Camp	Pickleweed	5-15	Reference	Poly	48.1136	0.400596	77.4172	1.53642	19.8566	5.58	1417.01	2823.6	6.93	0.483	0.072	0.11	12.5	22.9	31450	189	52	97	18692.8	3813.27	15.3	2871.87	352.48	231.49	200.53	Gp0101336	PRJNA464692	SAMN09091640	mgm4758840.3	SRP230044
China_Galinas_PickleweedC_D1	2013-09-10	China Camp	Pickleweed	0-5	Reference	Poly	48.1238	0.342427	85.0697	3.10822	0.707809	5.5	1346.55	2913.5	11.62	0.869	0.079	0.29	15.12	10.5	-	-	-	-	19777.6	3523.59	16.25	912.73	291.63	250.03	199.15	Gp0101335	PRJNA464691	SAMN09092619	mgm4758865.3	SRP230043
China_Galinas_PickleweedC_D2	2013-09-10	China Camp	Pickleweed	5-15	Reference	Poly	48.1238	0.434297	75.8827	3.10822	0.707809	5.69	1307.25	2803.1	5.99	0.443	0.091	0.42	11.54	15.2	32690	184	51	99	19777.6	3523.59	16.25	912.73	291.63	250.03	199.15	Gp0101337	PRJNA464693	SAMN09092620	mgm4758838.3	SRP230049
Muzzi_CordA_D1	2013-09-11	Muzzi	Cordgrass	0-5	Restored	Poly	41.3287	0.44498	69.3076	4.48801	1.38522	6.06	844.66	1568.9	4.33	0.409	0.078	-	9.03	15.6	-	-	-	-	15447.6	2480.73	10.97	28.14	1192.25	177.14	167.6	NA	NA	NA	NA	NA
Muzzi_CordA_D2	2013-09-11	Muzzi	Cordgrass	5-15	Restored	Poly	41.3287	0.479122	65.8935	4.48801	1.38522	6.07	804.63	1502.9	3.58	0.276	0.096	0.4	6.58	28.5	44490	249	50	122	15447.6	2480.73	10.97	28.14	1192.25	177.14	167.6	Gp0101358	PRJNA464711	SAMN09091633	mgm4758866.3	SRP230055
Muzzi_CordB_D1	2013-09-11	Muzzi	Cordgrass	0-5	Restored	Poly	42.1167	0.40401	73.4047	3.18553	0.410961	6.14	904.23	1639.5	5.07	0.449	0.088	0.23	10.7	17.3	-	-	-	-	15133.9	2496.07	12.19	83.79	649.88	136.26	138.42	NA	NA	NA	NA	NA
Muzzi_CordB_D2	2013-09-11	Muzzi	Cordgrass	5-15	Restored	Poly	42.1167	0.497331	64.0726	3.18553	0.410961	5.83	951.95	1777.8	3.83	0.284	0.091	-	6.87	29.6	46940	281	53	124	15133.9	2496.07	12.19	83.79	649.88	136.26	138.42	Gp0101360	PRJNA464713	SAMN09092638	mgm4758849.3	SRP230061
Muzzi_CordC_D1	2013-09-11	Muzzi	Cordgrass	0-5	Restored	Poly	41.6695	0.433104	76.002	7.07025	2.61767	6.21	859.1	1545.5	4.79	0.447	0.085	-	11.27	18.2	-	-	-	-	16306.1	2590.77	9.587	25.34	1145.55	202.23	158.27	NA	NA	NA	NA	NA
Muzzi_CordC_D2	2013-09-11	Muzzi	Cordgrass	5-15	Restored	Poly	41.6695	0.461739	73.1385	7.07025	2.61767	5.87	1003.94	1729.2	3.9	0.305	0.06	0.1	5.51	14.5	49480	294	59	130	16306.1	2590.77	9.587	25.34	1145.55	202.23	158.27	Gp0101361	PRJNA464714	SAMN09091632	mgm4758841.3	SRP230062
Muzzi_PickleweedA_D1	2013-09-11	Muzzi	Pickleweed	0-5	Restored	Poly	41.67	0.504269	74.3922	2.22671	-0.0127222	6.02	952.98	1736.8	5.05	0.434	0.087	-	13.43	11.7	-	-	-	-	14607.4	2672.39	7.251	26.49	408	175.26	190.06	Gp0101359	PRJNA464712	SAMN09091479	mgm4758859.3	SRP230063
Muzzi_PickleweedA_D2	2013-09-11	Muzzi	Pickleweed	5-15	Restored	Poly	41.67	0.506766	74.1426	2.22671	-0.0127222	5.8	949.06	1745.2	4.74	0.332	0.064	0.36	8.17	11.1	39570	293	56	132	14607.4	2672.39	7.251	26.49	408	175.26	190.06	Gp0101362	PRJNA464715	SAMN09091631	NA	SRP230065
Muzzi_PickleweedB_D1	2013-09-11	Muzzi	Pickleweed	0-5	Restored	Poly	33.82	0.551223	73.3679	1.88655	0.189634	5.91	1173.23	2192.2	5.16	0.421	0.086	-	19.49	14.8	-	-	-	-	18169.9	2721.05	13.52	33.46	480.16	224.18	200.93	Gp0101363	PRJNA464716	SAMN09092280	mgm4758843.3	SRP230064
Muzzi_PickleweedB_D2	2013-09-11	Muzzi	Pickleweed	5-15	Restored	Poly	33.82	0.562787	72.2115	1.88655	0.189634	5.58	998.17	1874.5	3.58	0.289	0.07	0.29	5.91	8.6	41950	317	57	134	18169.9	2721.05	13.52	33.46	480.16	224.18	200.93	Gp0101365	PRJNA464719	SAMN09091630	mgm4758867.3	SRP230077
Muzzi_PickleweedC_D1	2013-09-11	Muzzi	Pickleweed	0-5	Restored	Poly	40.03	0.580078	68.6468	3.6404	1.21034	5.92	1227.39	2549.3	4.19	0.38	0.092	0.24	12.58	9.5	-	-	-	-	18759.4	2930.16	7.612	79.04	654.32	181.53	189.15	Gp0101364	PRJNA464717	SAMN09092639	mgm4758861.3	SRP230068
Muzzi_PickleweedC_D2	2013-09-11	Muzzi	Pickleweed	5-15	Restored	Poly	40.03	0.604143	66.2404	3.6404	1.21034	5.69	1070.38	2041.5	3.84	0.288	0.065	0.12	5.22	12.1	41910	262	52	132	18759.4	2930.16	7.612	79.04	654.32	181.53	189.15	Gp0101366	PRJNA464720	SAMN09092640	mgm4758860.3	SRP230073

## Sheet: Table S4
Table S4. Pearson's correlations between log-transformed soil biogeochemical measurements (including gas fluxes and porewater chemistry) across ALL wetland sites. Colors are used to highlight the strongest relationships: Red highlighted cells have r > 0.7; blue highlighted cells have r < -0.7. Bold values have |r| > 0.5. Abbreviations are: H2O FPS (water filled porespace), N:Pext (extractable N:P…
Chemical variable	Salinity	Bulk density	H2O FPS	CO2 (mg/m2/h)	CH4 (µg/m2/h)	CH4:CO2	pH	Cl (meq/L)	SO4 (mg/L)	C (%)	N (%)	P (%)	NO3 (ppm)	NH4 (ppm)	Olsen PO42- (ppm)	C:N	C:P	N:P	N:Pext	NO3:NH4	Fe (ppm)	Mn (ppm)	Cu (ppm)	Zn (ppm)	Cl (pw)	SO4 (pw)	DOC (mg/L)	Na (pw)	K (pw)	Ca (pw)	Mn (pw)	Mg (pw)	Fe (pw)	Cu (pw)	Zn (pw)
Salinity	1	0.465916	0.0413581	-0.374872	-0.470339	-0.392651	0.0772692	0.989313	0.896388	-0.707571	-0.683706	-0.232907	-0.32866	-0.522305	0.285575	-0.339114	-0.676854	-0.672114	-0.472737	0.269397	0.65112	0.0221109	0.0322775	0.56516	0.952021	0.854369	-0.286784	0.953628	0.881983	0.847022	0.305518	0.936809	-0.320815	0.895402	0.720924
Bulk density	0.465916	1	-0.380152	-0.464247	-0.173623	-0.00154321	0.210709	0.459384	0.23813	-0.6989	-0.671841	-0.446816	-0.827223	-0.802359	0.311888	-0.644905	-0.670906	-0.561092	-0.731777	-0.0777195	0.687224	0.33113	0.448201	0.537765	0.444385	0.284174	-0.10025	0.436967	0.30943	0.513914	0.253189	0.437352	-0.0316955	0.382103	0.248341
H2O FPS	0.0413581	-0.380152	1	-0.226375	-0.337742	-0.298655	-0.266184	0.0987476	0.30184	0.0539791	0.0654369	0.170803	0.223369	0.202034	-0.160969	0.0583514	0.0141713	-0.00337574	0.204831	0.0134581	-0.00196695	-0.00641347	0.135055	0.207904	0.0358643	0.133368	-0.328783	0.0553469	0.218079	-0.118095	-0.0133287	0.0314285	-0.067454	0.0824701	0.0935591
CO2 mg /m2/h	-0.374872	-0.464247	-0.226375	1	0.561643	0.217955	-0.230703	-0.383975	-0.401037	0.631133	0.620312	0.464411	0.304116	0.422969	0.00130533	0.360841	0.530489	0.494413	0.286226	-0.141273	-0.547219	-0.151471	-0.319524	-0.478217	-0.387074	-0.370034	0.390881	-0.397706	-0.373388	-0.262274	-0.114762	-0.367671	0.0700555	-0.423509	-0.276543
CH4 µg /m2/h	-0.470339	-0.173623	-0.337742	0.561643	1	0.929902	0.127507	-0.470316	-0.489393	0.605622	0.615449	0.0739169	0.145168	0.34881	-0.200648	0.108832	0.601567	0.661815	0.326147	-0.275188	-0.370549	-0.0601093	-0.399458	-0.577539	-0.452759	-0.583212	0.700118	-0.472735	-0.505706	-0.211344	-0.0768262	-0.416669	0.321109	-0.525458	-0.654216
CH4 :CO2	-0.392651	-0.00154321	-0.298655	0.217955	0.929902	1	0.261162	-0.387583	-0.399718	0.438817	0.454658	-0.120924	0.0310851	0.226468	-0.241662	-0.0316872	0.479432	0.567587	0.258507	-0.272602	-0.201571	0.00601237	-0.329923	-0.48065	-0.363324	-0.512872	0.65596	-0.382346	-0.427748	-0.138117	-0.048453	-0.33221	0.359953	-0.429864	-0.633473
pH	0.0772692	0.210709	-0.266184	-0.230703	0.127507	0.261162	1	0.0630845	0.0673054	-0.16242	-0.108138	-0.236407	-0.0257636	0.0709774	-0.0168956	-0.415576	-0.134761	-0.015326	0.136751	-0.131245	0.1975	0.188924	-0.335986	-0.166351	0.0789056	-0.000770291	0.244833	0.0551139	-0.039963	0.0742296	0.093231	0.0442648	-0.10247	0.0347587	-0.215249
Cl	0.989313	0.459384	0.0987476	-0.383975	-0.470316	-0.387583	0.0630845	1	0.91124	-0.707312	-0.682901	-0.231692	-0.350123	-0.526623	0.273203	-0.353052	-0.680621	-0.671753	-0.480198	0.24734	0.654688	0.00392582	0.0377707	0.575775	0.945137	0.848054	-0.295296	0.945574	0.886267	0.834544	0.317341	0.928136	-0.316455	0.886231	0.709847
SO4	0.896388	0.23813	0.30184	-0.401037	-0.489393	-0.399718	0.0673054	0.91124	1	-0.612525	-0.59265	-0.211502	-0.155529	-0.362846	0.0936602	-0.239811	-0.567104	-0.57822	-0.288944	0.277453	0.54789	-0.0708833	-0.00483925	0.533956	0.859737	0.82535	-0.369212	0.867369	0.815621	0.716757	0.252295	0.842475	-0.332423	0.833879	0.667848
C	-0.707571	-0.6989	0.0539791	0.631133	0.605622	0.438817	-0.16242	-0.707312	-0.612525	1	0.987183	0.451593	0.547961	0.703681	-0.339379	0.481691	0.929789	0.917881	0.606903	-0.191426	-0.837131	-0.156854	-0.524422	-0.83334	-0.712463	-0.646512	0.595174	-0.709035	-0.646113	-0.577027	-0.263894	-0.676086	0.350552	-0.675688	-0.611783
N	-0.683706	-0.671841	0.0654369	0.620312	0.615449	0.454658	-0.108138	-0.682901	-0.59265	0.987183	1	0.485261	0.524265	0.706654	-0.338193	0.359015	0.893244	0.917123	0.596672	-0.227862	-0.802512	-0.119061	-0.541934	-0.842292	-0.690042	-0.643452	0.627955	-0.686293	-0.631962	-0.540767	-0.245514	-0.652958	0.358811	-0.65906	-0.604262
P	-0.232907	-0.446816	0.170803	0.464411	0.0739169	-0.120924	-0.236407	-0.231692	-0.211502	0.451593	0.485261	1	0.281904	0.332272	0.183627	0.12978	0.12092	0.0965161	0.0287324	-0.0394355	-0.26775	0.159713	-0.280282	-0.331869	-0.258248	-0.175776	0.148831	-0.254721	-0.20472	-0.281428	-0.247089	-0.249445	-0.098788	-0.266124	-0.130876
NO3	-0.32866	-0.827223	0.223369	0.304116	0.145168	0.0310851	-0.0257636	-0.350123	-0.155529	0.547961	0.524265	0.281904	1	0.784803	-0.376577	0.576489	0.571176	0.470092	0.748527	0.407035	-0.589968	-0.295065	-0.539538	-0.565256	-0.347165	-0.211415	0.113033	-0.319135	-0.211798	-0.397908	-0.277543	-0.329629	0.0261673	-0.251671	-0.184319
NH4	-0.522305	-0.802359	0.202034	0.422969	0.34881	0.226468	0.0709774	-0.526623	-0.362846	0.703681	0.706654	0.332272	0.784803	1	-0.313994	0.420481	0.68418	0.652938	0.954305	-0.246642	-0.662075	-0.141355	-0.533608	-0.674718	-0.514952	-0.41774	0.313026	-0.493154	-0.379535	-0.468828	-0.248036	-0.480558	0.182132	-0.464397	-0.319137
Olsen P	0.285575	0.311888	-0.160969	0.00130533	-0.200648	-0.241662	-0.0168956	0.273203	0.0936602	-0.339379	-0.338193	0.183627	-0.376577	-0.313994	1	-0.1812	-0.455823	-0.468691	-0.410728	-0.0986679	0.258612	0.316463	0.266176	0.327998	0.256805	0.279583	-0.26945	0.243847	0.201025	0.177607	0.322735	0.227939	-0.108035	0.1772	0.262468
C:N	-0.339114	-0.644905	0.0583514	0.360841	0.108832	-0.0316872	-0.415576	-0.353052	-0.239811	0.481691	0.359015	0.12978	0.576489	0.420481	-0.1812	1	0.592968	0.349518	0.443539	0.226053	-0.659239	-0.474396	-0.358137	-0.413581	-0.323826	-0.172706	0.00200365	-0.315377	-0.224333	-0.365699	-0.215053	-0.309347	0.0307539	-0.255007	-0.118603
C:P	-0.676854	-0.670906	0.0141713	0.530489	0.601567	0.479432	-0.134761	-0.680621	-0.567104	0.929789	0.893244	0.12092	0.571176	0.68418	-0.455823	0.592968	1	0.961693	0.699716	-0.139456	-0.846476	-0.286289	-0.51563	-0.803752	-0.668359	-0.610501	0.555976	-0.663184	-0.602446	-0.525228	-0.20607	-0.630909	0.398336	-0.614446	-0.576369
N:P	-0.672114	-0.561092	-0.00337574	0.494413	0.661815	0.567587	-0.015326	-0.671753	-0.57822	0.917881	0.917123	0.0965161	0.470092	0.652938	-0.468691	0.349518	0.961693	1	0.666868	-0.241822	-0.784463	-0.196629	-0.489722	-0.802888	-0.668803	-0.651944	0.646598	-0.664692	-0.626816	-0.486942	-0.166674	-0.62917	0.453279	-0.628508	-0.634689
N:Pext	-0.472737	-0.731777	0.204831	0.286226	0.326147	0.258507	0.136751	-0.480198	-0.288944	0.606903	0.596672	0.0287324	0.748527	0.954305	-0.410728	0.443539	0.699716	0.666868	1	-0.236019	-0.639586	-0.259364	-0.520406	-0.661658	-0.447859	-0.355961	0.24992	-0.419378	-0.313803	-0.39673	-0.223453	-0.411762	0.187721	-0.374261	-0.279749
NO3:NH4	0.269397	-0.0777195	0.0134581	-0.141273	-0.275188	-0.272602	-0.131245	0.24734	0.277453	-0.191426	-0.227862	-0.0394355	0.407035	-0.246642	-0.0986679	0.226053	-0.139456	-0.241822	-0.236019	1	0.217036	-0.111709	0.124004	0.319646	0.212371	0.265379	-0.251538	0.218896	0.22001	0.0697892	-0.00205179	0.189026	-0.183171	0.263252	0.212283
Fe	0.65112	0.687224	-0.00196695	-0.547219	-0.370549	-0.201571	0.1975	0.654688	0.54789	-0.837131	-0.802512	-0.26775	-0.589968	-0.662075	0.258612	-0.659239	-0.846476	-0.784463	-0.639586	0.217036	1	0.427907	0.432898	0.790538	0.625773	0.499381	-0.336081	0.615354	0.542492	0.518563	0.225377	0.597456	-0.295661	0.535096	0.337893
Mn	0.0221109	0.33113	-0.00641347	-0.151471	-0.0601093	0.00601237	0.188924	0.00392582	-0.0708833	-0.156854	-0.119061	0.159713	-0.295065	-0.141355	0.316463	-0.474396	-0.286289	-0.196629	-0.259364	-0.111709	0.427907	1	0.259861	0.411144	-0.0312601	-0.0814136	0.0121342	-0.0789464	-0.0630223	-0.160689	0.247157	-0.108291	-0.0240872	-0.182581	-0.181989
Cu	0.0322775	0.448201	0.135055	-0.319524	-0.399458	-0.329923	-0.335986	0.0377707	-0.00483925	-0.524422	-0.541934	-0.280282	-0.539538	-0.533608	0.266176	-0.358137	-0.51563	-0.489722	-0.520406	0.124004	0.432898	0.259861	1	0.73693	0.03955	0.0795935	-0.613884	0.0410932	0.144139	-0.0350904	0.174101	0.0218832	-0.0441543	0.0131881	0.378301
Zn	0.56516	0.537765	0.207904	-0.478217	-0.577539	-0.48065	-0.166351	0.575775	0.533956	-0.83334	-0.842292	-0.331869	-0.565256	-0.674718	0.327998	-0.413581	-0.803752	-0.802888	-0.661658	0.319646	0.790538	0.411144	0.73693	1	0.559346	0.54689	-0.657229	0.544238	0.562258	0.364928	0.346097	0.513529	-0.33787	0.473319	0.531026
Cl (pw)	0.952021	0.444385	0.0358643	-0.387074	-0.452759	-0.363324	0.0789056	0.945137	0.859737	-0.712463	-0.690042	-0.258248	-0.347165	-0.514952	0.256805	-0.323826	-0.668359	-0.668803	-0.447859	0.212371	0.625773	-0.0312601	0.03955	0.559346	1	0.889765	-0.263123	0.998503	0.916666	0.888235	0.28846	0.991399	-0.335765	0.954036	0.757593
SO4 (pw)	0.854369	0.284174	0.133368	-0.370034	-0.583212	-0.512872	-0.000770291	0.848054	0.82535	-0.646512	-0.643452	-0.175776	-0.211415	-0.41774	0.279583	-0.172706	-0.610501	-0.651944	-0.355961	0.265379	0.499381	-0.0814136	0.0795935	0.54689	0.889765	1	-0.488964	0.893165	0.821331	0.698783	0.170246	0.860791	-0.457738	0.875625	0.883858
DOC (mg/L)	-0.286784	-0.10025	-0.328783	0.390881	0.700118	0.65596	0.244833	-0.295296	-0.369212	0.595174	0.627955	0.148831	0.113033	0.313026	-0.26945	0.00200365	0.555976	0.646598	0.24992	-0.251538	-0.336081	0.0121342	-0.613884	-0.657229	-0.263123	-0.488964	1	-0.275037	-0.359929	-0.00943873	-0.0272444	-0.205067	0.434594	-0.285765	-0.655726
Na (pw)	0.953628	0.436967	0.0553469	-0.397706	-0.472735	-0.382346	0.0551139	0.945574	0.867369	-0.709035	-0.686293	-0.254721	-0.319135	-0.493154	0.243847	-0.315377	-0.663184	-0.664692	-0.419378	0.218896	0.615354	-0.0789464	0.0410932	0.544238	0.998503	0.893165	-0.275037	1	0.92191	0.890174	0.278203	0.99013	-0.309465	0.960301	0.772007
K (pw)	0.881983	0.30943	0.218079	-0.373388	-0.505706	-0.427748	-0.039963	0.886267	0.815621	-0.646113	-0.631962	-0.20472	-0.211798	-0.379535	0.201025	-0.224333	-0.602446	-0.626816	-0.313803	0.22001	0.542492	-0.0630223	0.144139	0.562258	0.916666	0.821331	-0.359929	0.92191	1	0.798727	0.206468	0.919337	-0.323691	0.884469	0.701888
Ca (pw)	0.847022	0.513914	-0.118095	-0.262274	-0.211344	-0.138117	0.0742296	0.834544	0.716757	-0.577027	-0.540767	-0.281428	-0.397908	-0.468828	0.177607	-0.365699	-0.525228	-0.486942	-0.39673	0.0697892	0.518563	-0.160689	-0.0350904	0.364928	0.888235	0.698783	-0.00943873	0.890174	0.798727	1	0.233172	0.929139	-0.127187	0.856575	0.610089
Mn (pw)	0.305518	0.253189	-0.0133287	-0.114762	-0.0768262	-0.048453	0.093231	0.317341	0.252295	-0.263894	-0.245514	-0.247089	-0.277543	-0.248036	0.322735	-0.215053	-0.20607	-0.166674	-0.223453	-0.00205179	0.225377	0.247157	0.174101	0.346097	0.28846	0.170246	-0.0272444	0.278203	0.206468	0.233172	1	0.269125	0.337896	0.174219	0.140381
Mg (pw)	0.936809	0.437352	0.0314285	-0.367671	-0.416669	-0.33221	0.0442648	0.928136	0.842475	-0.676086	-0.652958	-0.249445	-0.329629	-0.480558	0.227939	-0.309347	-0.630909	-0.62917	-0.411762	0.189026	0.597456	-0.108291	0.0218832	0.513529	0.991399	0.860791	-0.205067	0.99013	0.919337	0.929139	0.269125	1	-0.268172	0.950111	0.730514
Fe (pw)	-0.320815	-0.0316955	-0.067454	0.0700555	0.321109	0.359953	-0.10247	-0.316455	-0.332423	0.350552	0.358811	-0.098788	0.0261673	0.182132	-0.108035	0.0307539	0.398336	0.453279	0.187721	-0.183171	-0.295661	-0.0240872	-0.0441543	-0.33787	-0.335765	-0.457738	0.434594	-0.309465	-0.323691	-0.127187	0.337896	-0.268172	1	-0.296231	-0.354056
Cu (pw)	0.895402	0.382103	0.0824701	-0.423509	-0.525458	-0.429864	0.0347587	0.886231	0.833879	-0.675688	-0.65906	-0.266124	-0.251671	-0.464397	0.1772	-0.255007	-0.614446	-0.628508	-0.374261	0.263252	0.535096	-0.182581	0.0131881	0.473319	0.954036	0.875625	-0.285765	0.960301	0.884469	0.856575	0.174219	0.950111	-0.296231	1	0.764585
Zn (pw)	0.720924	0.248341	0.0935591	-0.276543	-0.654216	-0.633473	-0.215249	0.709847	0.667848	-0.611783	-0.604262	-0.130876	-0.184319	-0.319137	0.262468	-0.118603	-0.576369	-0.634689	-0.279749	0.212283	0.337893	-0.181989	0.378301	0.531026	0.757593	0.883858	-0.655726	0.772007	0.701888	0.610089	0.140381	0.730514	-0.354056	0.764585	1

## Sheet: Table S5
Table S5. Pearson's correlations between log-transformed soil biogeochemical measurements (including gas fluxes and porewater chemistry) across ONLY DELTA wetland sites. Colors are used to highlight the strongest relationships: Red highlighted cells have r > 0.7; blue highlighted cells have r < -0.7. Bold values have |r| > 0.5. Abbreviations are: H2O FPS (water filled porespace), N:Pext (extracta…
Chemical variable	Salinity	Bulk density	H2O FPS	CO2 (mg/m2/h)	CH4 (µg/m2/h)	CH4:CO2	pH	Cl (meq/L)	SO4 (mg/L)	C (%)	N (%)	P (%)	NO3 (ppm)	NH4 (ppm)	Olsen PO42- (ppm)	C:N	C:P	N:P	N:Pext	NO3:NH4	Fe (ppm)	Mn (ppm)	Cu (ppm)	Zn (ppm)	Cl (pw)	SO4 (pw)	DOC (mg/L)	Na (pw)	K (pw)	Ca (pw)	Mn (pw)	Mg (pw)	Fe (pw)	Cu (pw)	Zn (pw)
Salinity	1	0.623958	-0.394566	-0.248671	0.193604	0.356073	0.376155	0.962479	0.495297	-0.550393	-0.454184	-0.307915	-0.425053	-0.504648	0.028286	-0.615625	-0.576725	-0.383151	-0.511601	0.0182827	0.805794	0.426262	-0.296256	0.0953027	0.805257	0.232442	0.596613	0.80665	0.512193	0.715946	0.193477	0.797415	0.0868639	0.634103	-0.490589
Bulk density	0.623958	1	-0.582625	-0.304578	0.119227	0.291394	0.342708	0.61736	-0.0377921	-0.755643	-0.658233	-0.698286	-0.887071	-0.849017	0.451459	-0.844915	-0.726215	-0.444571	-0.829052	-0.269989	0.674477	0.728887	0.284623	0.427008	0.454009	0.0756066	0.327597	0.445567	0.0817623	0.545845	0.482261	0.428504	0.336614	0.24096	-0.35385
H2O FPS	-0.394566	-0.582625	1	-0.219456	-0.528907	-0.55432	-0.434369	-0.302939	0.284932	0.207638	0.193259	0.394888	0.393586	0.403782	-0.358023	0.292352	0.165543	0.0471205	0.39044	0.0578388	-0.198499	-0.134558	0.15962	0.158238	-0.285519	-0.164527	-0.40666	-0.285114	0.0430669	-0.503222	-0.14129	-0.308522	0.0515277	-0.0897141	0.0656313
CO2 mg /m2/h	-0.248671	-0.304578	-0.219456	1	0.639402	0.315162	-0.158756	-0.261104	-0.244131	0.471482	0.434207	0.365053	0.248192	0.375933	0.0288048	0.34771	0.421227	0.335249	0.34505	-0.119801	-0.403025	-0.451459	-0.132234	-0.303576	-0.15842	-0.139095	0.0822758	-0.16697	-0.0500927	0.111672	-0.16415	-0.0846572	-0.211625	-0.253176	0.145997
CH4 µg /m2/h	0.193604	0.119227	-0.528907	0.639402	1	0.931204	0.305237	0.149472	0.0110549	0.344442	0.414399	0.0320863	-0.0204704	0.124082	-0.078226	-0.130243	0.311656	0.465215	0.140928	-0.240872	-0.0454997	-0.241292	-0.446791	-0.499552	0.238531	-0.155116	0.641673	0.242066	0.132886	0.651505	-0.0717064	0.362639	-0.114668	0.0037882	-0.19169
CH4 :CO2	0.356073	0.291394	-0.55432	0.315162	0.931204	1	0.477916	0.308061	0.132341	0.215008	0.32074	-0.138202	-0.14195	-0.0185024	-0.123819	-0.327591	0.198371	0.435008	0.020852	-0.253092	0.125467	-0.0695192	-0.512171	-0.4955	0.376428	-0.0749113	0.761995	0.384855	0.192991	0.762619	-0.0387672	0.490599	-0.0454845	0.142351	-0.310109
pH	0.376155	0.342708	-0.434369	-0.158756	0.305237	0.477916	1	0.313947	0.294243	0.0709233	0.149221	-0.357655	-0.0916793	-0.0980916	-0.147446	-0.411989	0.0831582	0.327436	0.00880454	-0.082457	0.244581	0.0996344	-0.501443	-0.457679	0.275586	0.0732624	0.565936	0.288749	-0.00398935	0.45268	-0.0539675	0.303526	0.0358172	0.307395	-0.439462
Cl	0.962479	0.61736	-0.302939	-0.261104	0.149472	0.308061	0.313947	1	0.543782	-0.571198	-0.47561	-0.295796	-0.461864	-0.527275	-0.0172455	-0.621981	-0.603429	-0.412931	-0.535676	-0.0194538	0.791044	0.351162	-0.339923	0.0755441	0.792713	0.208761	0.563666	0.792984	0.548034	0.706213	0.187206	0.783407	0.0865759	0.630906	-0.463627
SO4	0.495297	-0.0377921	0.284932	-0.244131	0.0110549	0.132341	0.294243	0.543782	1	-0.0196277	0.0573694	-0.0526308	0.129473	0.0716038	-0.565893	-0.249938	-0.0379673	0.0886024	0.0987277	0.115106	0.306926	-0.0876731	-0.490136	-0.183533	0.421908	0.156729	0.331247	0.435722	0.274204	0.261551	-0.0860197	0.404261	-0.00633913	0.451939	-0.296751
C	-0.550393	-0.755643	0.207638	0.471482	0.344442	0.215008	0.0709233	-0.571198	-0.0196277	1	0.975058	0.51351	0.691881	0.807879	-0.517502	0.580883	0.966685	0.887371	0.807208	0.00766355	-0.781688	-0.788385	-0.543104	-0.821731	-0.409765	-0.164187	0.146114	-0.39235	-0.15325	-0.142004	-0.521639	-0.310711	-0.257307	-0.245859	0.195771
N	-0.454184	-0.658233	0.193259	0.434207	0.414399	0.32074	0.149221	-0.47561	0.0573694	0.975058	1	0.494413	0.61307	0.758302	-0.537669	0.409995	0.921666	0.924229	0.750962	-0.0513236	-0.677203	-0.703843	-0.601204	-0.850374	-0.325372	-0.187589	0.276309	-0.305938	-0.116323	-0.00676924	-0.460554	-0.216541	-0.169186	-0.19813	0.135291
P	-0.307915	-0.698286	0.394888	0.365053	0.0320863	-0.138202	-0.357655	-0.295796	-0.0526308	0.51351	0.494413	1	0.54944	0.638645	-0.0734423	0.534442	0.333885	0.125045	0.46979	0.0713277	-0.374012	-0.505938	-0.556738	-0.529885	-0.101567	-0.00328015	-0.0887489	-0.099527	0.18317	-0.178086	-0.273625	-0.0596558	-0.18528	-0.028453	0.352162
NO3	-0.425053	-0.887071	0.393586	0.248192	-0.0204704	-0.14195	-0.0916793	-0.461864	0.129473	0.691881	0.61307	0.54944	1	0.826571	-0.518371	0.738258	0.683715	0.451904	0.812695	0.539307	-0.522795	-0.611023	-0.439868	-0.4553	-0.328755	-0.0337928	-0.177708	-0.315592	-0.0216484	-0.422183	-0.502873	-0.304057	-0.362531	-0.119161	0.217812
NH4	-0.504648	-0.849017	0.403782	0.375933	0.124082	-0.0185024	-0.0980916	-0.527275	0.0716038	0.807879	0.758302	0.638645	0.826571	1	-0.402794	0.67828	0.766264	0.584991	0.987133	-0.0281905	-0.52805	-0.623943	-0.450253	-0.569613	-0.35131	-0.120887	-0.103811	-0.340487	-0.0202075	-0.328665	-0.463707	-0.309562	-0.229769	-0.202681	0.260989
Olsen P	0.028286	0.451459	-0.358023	0.0288048	-0.078226	-0.123819	-0.147446	-0.0172455	-0.565893	-0.517502	-0.537669	-0.0734423	-0.518371	-0.402794	1	-0.173515	-0.542962	-0.581442	-0.476883	-0.263848	0.365044	0.562849	0.345013	0.410076	0.00790893	0.016167	-0.2768	-0.0157516	-0.116805	-0.0312609	0.357129	-0.0366272	0.188248	-0.103192	0.0259518
C:N	-0.615625	-0.844915	0.292352	0.34771	-0.130243	-0.327591	-0.411989	-0.621981	-0.249938	0.580883	0.409995	0.534442	0.738258	0.67828	-0.173515	1	0.624116	0.233203	0.667706	0.267522	-0.739794	-0.751239	-0.175612	-0.348987	-0.476495	-0.00294049	-0.437625	-0.474751	-0.142486	-0.593927	-0.450868	-0.466784	-0.403378	-0.26761	0.43326
C:P	-0.576725	-0.726215	0.165543	0.421227	0.311656	0.198371	0.0831582	-0.603429	-0.0379673	0.966685	0.921666	0.333885	0.683715	0.766264	-0.542962	0.624116	1	0.905335	0.806382	0.0439133	-0.814236	-0.802728	-0.462573	-0.774394	-0.470876	-0.172408	0.0941459	-0.452985	-0.231404	-0.202518	-0.523179	-0.381467	-0.266021	-0.288672	0.180593
N:P	-0.383151	-0.444571	0.0471205	0.335249	0.465215	0.435008	0.327436	-0.412931	0.0886024	0.887371	0.924229	0.125045	0.451904	0.584991	-0.581442	0.233203	0.905335	1	0.641443	-0.0885742	-0.66285	-0.642484	-0.499433	-0.808486	-0.326996	-0.212757	0.354405	-0.305699	-0.211166	0.0703412	-0.405924	-0.221102	-0.111959	-0.213758	0.00948444
N:Pext	-0.511601	-0.829052	0.39044	0.34505	0.140928	0.020852	0.00880454	-0.535676	0.0987277	0.807208	0.750962	0.46979	0.812695	0.987133	-0.476883	0.667706	0.806382	0.641443	1	-0.0335822	-0.513507	-0.612708	-0.429944	-0.540194	-0.354089	-0.100756	-0.0919806	-0.343024	-0.0731534	-0.316716	-0.523246	-0.317473	-0.293486	-0.184532	0.215447
NO3:NH4	0.0182827	-0.269989	0.0578388	-0.119801	-0.240872	-0.253092	-0.082457	-0.0194538	0.115106	0.00766355	-0.0513236	0.0713277	0.539307	-0.0281905	-0.263848	0.267522	0.0439133	-0.0885742	-0.0335822	1	-0.0440547	-0.00807143	0.0446678	0.151731	-0.0847153	0.0668489	-0.170161	-0.0763965	0.00835252	-0.283939	-0.0949274	-0.102341	-0.180905	0.036022	-0.0363228
Fe	0.805794	0.674477	-0.198499	-0.403025	-0.0454997	0.125467	0.244581	0.791044	0.306926	-0.781688	-0.677203	-0.374012	-0.522795	-0.52805	0.365044	-0.739794	-0.814236	-0.66285	-0.513507	-0.0440547	1	0.766023	0.114658	0.51428	0.666819	0.143469	0.27034	0.661069	0.381415	0.482023	0.47031	0.612023	0.33852	0.425734	-0.444025
Mn	0.426262	0.728887	-0.134558	-0.451459	-0.241292	-0.0695192	0.0996344	0.351162	-0.0876731	-0.788385	-0.703843	-0.505938	-0.611023	-0.623943	0.562849	-0.751239	-0.802728	-0.642484	-0.612708	-0.00807143	0.766023	1	0.48642	0.689258	0.275043	-0.0042956	-0.0458636	0.258992	0.0905483	0.175977	0.520276	0.192817	0.482476	0.0871367	-0.338257
Cu	-0.296256	0.284623	0.15962	-0.132234	-0.446791	-0.512171	-0.501443	-0.339923	-0.490136	-0.543104	-0.601204	-0.556738	-0.439868	-0.450253	0.345013	-0.175612	-0.462573	-0.499433	-0.429944	0.0446678	0.114658	0.48642	1	0.854585	-0.291013	-0.191142	-0.642948	-0.314663	-0.278948	-0.429047	0.483307	-0.372968	0.256545	-0.394056	0.203226
Zn	0.0953027	0.427008	0.158238	-0.303576	-0.499552	-0.4955	-0.457679	0.0755441	-0.183533	-0.821731	-0.850374	-0.529885	-0.4553	-0.569613	0.410076	-0.348987	-0.774394	-0.808486	-0.540194	0.151731	0.51428	0.689258	0.854585	1	0.0862989	-0.0173419	-0.49655	0.0621749	0.0628625	-0.22355	0.533178	-0.0182618	0.279241	-0.064391	-0.0304847
Cl (pw)	0.805257	0.454009	-0.285519	-0.15842	0.238531	0.376428	0.275586	0.792713	0.421908	-0.409765	-0.325372	-0.101567	-0.328755	-0.35131	0.00790893	-0.476495	-0.470876	-0.326996	-0.354089	-0.0847153	0.666819	0.275043	-0.291013	0.0862989	1	0.514693	0.595508	0.998058	0.647415	0.74385	0.153702	0.980937	-0.01248	0.84402	-0.138397
SO4 (pw)	0.232442	0.0756066	-0.164527	-0.139095	-0.155116	-0.0749113	0.0732624	0.208761	0.156729	-0.164187	-0.187589	-0.00328015	-0.0337928	-0.120887	0.016167	-0.00294049	-0.172408	-0.212757	-0.100756	0.0668489	0.143469	-0.0042956	-0.191142	-0.0173419	0.514693	1	-0.0388358	0.508952	0.225621	0.13574	-0.204621	0.436727	-0.41744	0.575127	0.46611
DOC (mg/L)	0.596613	0.327597	-0.40666	0.0822758	0.641673	0.761995	0.565936	0.563666	0.331247	0.146114	0.276309	-0.0887489	-0.177708	-0.103811	-0.2768	-0.437625	0.0941459	0.354405	-0.0919806	-0.170161	0.27034	-0.0458636	-0.642948	-0.49655	0.595508	-0.0388358	1	0.61104	0.395232	0.891129	-0.00125304	0.706053	0.134551	0.494951	-0.426969
Na (pw)	0.80665	0.445567	-0.285114	-0.16697	0.242066	0.384855	0.288749	0.792984	0.435722	-0.39235	-0.305938	-0.099527	-0.315592	-0.340487	-0.0157516	-0.474751	-0.452985	-0.305699	-0.343024	-0.0763965	0.661069	0.258992	-0.314663	0.0621749	0.998058	0.508952	0.61104	1	0.659346	0.745358	0.1525	0.98131	-0.0112866	0.847411	-0.142808
K (pw)	0.512193	0.0817623	0.0430669	-0.0500927	0.132886	0.192991	-0.00398935	0.548034	0.274204	-0.15325	-0.116323	0.18317	-0.0216484	-0.0202075	-0.116805	-0.142486	-0.231404	-0.211166	-0.0731534	0.00835252	0.381415	0.0905483	-0.278948	0.0628625	0.647415	0.225621	0.395232	0.659346	1	0.4484	-0.138285	0.678174	-0.259813	0.582319	-0.282194
Ca (pw)	0.715946	0.545845	-0.503222	0.111672	0.651505	0.762619	0.45268	0.706213	0.261551	-0.142004	-0.00676924	-0.178086	-0.422183	-0.328665	-0.0312609	-0.593927	-0.202518	0.0703412	-0.316716	-0.283939	0.482023	0.175977	-0.429047	-0.22355	0.74385	0.13574	0.891129	0.745358	0.4484	1	0.1344	0.826708	0.132433	0.547258	-0.421808
Mn (pw)	0.193477	0.482261	-0.14129	-0.16415	-0.0717064	-0.0387672	-0.0539675	0.187206	-0.0860197	-0.521639	-0.460554	-0.273625	-0.502873	-0.463707	0.357129	-0.450868	-0.523179	-0.405924	-0.523246	-0.0949274	0.47031	0.520276	0.483307	0.533178	0.153702	-0.204621	-0.00125304	0.1525	-0.138285	0.1344	1	0.127976	0.752636	-0.0659738	-0.105143
Mg (pw)	0.797415	0.428504	-0.308522	-0.0846572	0.362639	0.490599	0.303526	0.783407	0.404261	-0.310711	-0.216541	-0.0596558	-0.304057	-0.309562	-0.0366272	-0.466784	-0.381467	-0.221102	-0.317473	-0.102341	0.612023	0.192817	-0.372968	-0.0182618	0.980937	0.436727	0.706053	0.98131	0.678174	0.826708	0.127976	1	-0.00402245	0.812584	-0.214476
Fe (pw)	0.0868639	0.336614	0.0515277	-0.211625	-0.114668	-0.0454845	0.0358172	0.0865759	-0.00633913	-0.257307	-0.169186	-0.18528	-0.362531	-0.229769	0.188248	-0.403378	-0.266021	-0.111959	-0.293486	-0.180905	0.33852	0.482476	0.256545	0.279241	-0.01248	-0.41744	0.134551	-0.0112866	-0.259813	0.132433	0.752636	-0.00402245	1	-0.143835	-0.410748
Cu (pw)	0.634103	0.24096	-0.0897141	-0.253176	0.0037882	0.142351	0.307395	0.630906	0.451939	-0.245859	-0.19813	-0.028453	-0.119161	-0.202681	-0.103192	-0.26761	-0.288672	-0.213758	-0.184532	0.036022	0.425734	0.0871367	-0.394056	-0.064391	0.84402	0.575127	0.494951	0.847411	0.582319	0.547258	-0.0659738	0.812584	-0.143835	1	-0.0602339
Zn (pw)	-0.490589	-0.35385	0.0656313	0.145997	-0.19169	-0.310109	-0.439462	-0.463627	-0.296751	0.195771	0.135291	0.352162	0.217812	0.260989	0.0259518	0.43326	0.180593	0.00948444	0.215447	-0.0363228	-0.444025	-0.338257	0.203226	-0.0304847	-0.138397	0.46611	-0.426969	-0.142808	-0.282194	-0.421808	-0.105143	-0.214476	-0.410748	-0.0602339	1

## Sheet: Table S6
Table S6. Correlations of genes for cycling of methane and sulfur with salinity, sulfate, greenhouse gasses, and one another across ALL sites studied. Correlation values shown are Pearson's r values from log2 transformed normalized gene counts annotated by MG-RAST, and log10 values for biogeochemical data. Colors are used to highlight the strongest relationships: Red highlighted cells have r > 0.…
Cycle	Pathway	fxn	EC	KO	gene	Salinity (ppt)	SO4 (mg/L)	CH4 (µg/m2/h)	CO2 (mg/m2/h)	pmoB-amoB	pmoC-amoC	fwdA, fmdA	fwdB, fmdB	fwdC, fmdC	fwdD, fmdD	fwdE, fmdE	fwdF, fmdF	fwdG	ftr	mch	mtd	hmd	mer	ackA	E2.3.1.8, pta	pta	ACSS, acs	cdhC	cdhE, acsC	cdhD, acsD	mtaA	mtaB	mtaC	mtbA	mttC	mttB	mtrA	mtrB	mtrC	mtrD	mtrE	mtrF	mtrG	mtrH	mcrA	mcrB	mcrG	hdrA	hdrB
CH4_cycling	CH4_oxidation	methane/ammonia monooxygenase subunit B	-	K10945	pmoB-amoB	-0.3	-0.2	-0.29	-0.03	1	0.86	0.01	-0.02	-0.02	-0.23	-0.12	-0.12	-0.08	-0.01	-0.05	-0.06	-0.04	-0.32	-0.06	0.45	-0.24	0.07	-0.13	-0.08	-0.1	-0.1	-0.13	-0.19	-0.23	-0.05	-0.2	-0.12	-0.12	-0.15	-0.17	-0.11	-0.18	-0.17	-0.17	-0.12	-0.11	-0.14	-0.02	-0.18
CH4_cycling	CH4_oxidation	methane/ammonia monooxygenase subunit C	-	K10946	pmoC-amoC	-0.25	-0.21	-0.35	-0.02	0.86	1	-0.06	-0.18	-0.15	-0.43	-0.27	-0.28	-0.29	-0.11	-0.14	-0.28	-0.16	-0.24	0	0.54	-0.28	0.17	-0.32	-0.23	-0.25	-0.29	-0.31	-0.35	-0.43	-0.22	-0.2	-0.35	-0.27	-0.29	-0.32	-0.27	-0.31	-0.31	-0.39	-0.28	-0.25	-0.3	-0.16	-0.36
CH4_cycling	CH4_H2_reduction	formylmethanofuran dehydrogenase subunit A	[EC:1.2.99.5]	K00200	fwdA, fmdA	-0.55	-0.5	0.27	0.23	0.01	-0.06	1	0.85	0.85	0.62	-0.03	0.62	0.54	0.93	0.94	0.48	0.37	0.43	0.44	0.28	-0.4	0.39	0.31	-0.11	-0.11	0.38	0.21	0.21	0.07	-0.08	-0.42	0.41	0.62	0.64	0.62	0.65	0.6	0.62	0.42	0.64	0.65	0.64	-0.17	-0.09
CH4_cycling	CH4_H2_reduction	formylmethanofuran dehydrogenase subunit B	[EC:1.2.99.5]	K00201	fwdB, fmdB	-0.47	-0.38	0.33	0.21	-0.02	-0.18	0.85	1	0.93	0.82	0.3	0.77	0.79	0.9	0.86	0.74	0.53	0.21	0.34	0.14	-0.22	0.08	0.57	0.2	0.19	0.62	0.46	0.39	0.36	0.22	-0.39	0.68	0.74	0.75	0.74	0.77	0.74	0.75	0.71	0.77	0.75	0.75	0.12	0.24
CH4_cycling	CH4_H2_reduction	formylmethanofuran dehydrogenase subunit C	[EC:1.2.99.5]	K00202	fwdC, fmdC	-0.6	-0.52	0.4	0.33	-0.02	-0.15	0.85	0.93	1	0.82	0.15	0.81	0.75	0.87	0.86	0.68	0.53	0.28	0.4	0.27	-0.4	0.19	0.46	0.01	0	0.57	0.4	0.24	0.25	0.01	-0.58	0.67	0.81	0.81	0.82	0.83	0.81	0.82	0.65	0.83	0.82	0.81	-0.07	0.06
CH4_cycling	CH4_H2_reduction	formylmethanofuran dehydrogenase subunit D	[EC:1.2.99.5]	K00203	fwdD, fmdD	-0.37	-0.26	0.56	0.3	-0.23	-0.43	0.62	0.82	0.82	1	0.43	0.88	0.87	0.69	0.62	0.86	0.6	0.12	0.31	-0.05	-0.07	-0.02	0.75	0.34	0.33	0.71	0.62	0.5	0.56	0.32	-0.42	0.83	0.86	0.86	0.86	0.87	0.87	0.87	0.87	0.87	0.85	0.87	0.24	0.36
CH4_cycling	CH4_H2_reduction	formylmethanofuran dehydrogenase subunit E	[EC:1.2.99.5]	K11261	fwdE, fmdE	0.27	0.39	0.03	0.02	-0.12	-0.27	-0.03	0.3	0.15	0.43	1	0.28	0.59	0.18	-0.03	0.51	0.42	-0.47	0.07	-0.33	0.53	-0.62	0.74	0.94	0.94	0.5	0.78	0.72	0.72	0.87	0.17	0.61	0.26	0.21	0.19	0.22	0.24	0.23	0.67	0.21	0.16	0.18	0.93	0.85
CH4_cycling	CH4_H2_reduction	4Fe-4S ferredoxin		K00205	fwdF, fmdF	-0.57	-0.49	0.62	0.37	-0.12	-0.28	0.62	0.77	0.81	0.88	0.28	1	0.86	0.65	0.61	0.86	0.55	0.2	0.39	0.14	-0.21	0.21	0.71	0.2	0.19	0.68	0.52	0.38	0.46	0.17	-0.59	0.75	0.93	0.94	0.96	0.95	0.93	0.93	0.82	0.97	0.95	0.95	0.09	0.19
CH4_cycling	CH4_H2_reduction	4Fe-4S ferredoxin		K11260	fwdG	-0.4	-0.25	0.45	0.21	-0.08	-0.29	0.54	0.79	0.75	0.87	0.59	0.86	1	0.64	0.54	0.89	0.59	-0.02	0.31	0.01	0.05	-0.08	0.84	0.53	0.51	0.73	0.72	0.57	0.64	0.5	-0.36	0.84	0.82	0.8	0.8	0.82	0.81	0.82	0.91	0.82	0.81	0.81	0.44	0.5
CH4_cycling	CH4_H2_reduction	formylmethanofuran--tetrahydromethanopterin N-formyltransferase	[EC:2.3.1.101]	K00672	ftr	-0.47	-0.4	0.25	0.22	-0.01	-0.11	0.93	0.9	0.87	0.69	0.18	0.65	0.64	1	0.91	0.59	0.49	0.28	0.37	0.19	-0.27	0.18	0.45	0.1	0.09	0.5	0.36	0.35	0.23	0.11	-0.33	0.51	0.63	0.65	0.63	0.67	0.62	0.64	0.54	0.65	0.64	0.65	0.04	0.11
CH4_cycling	CH4_H2_reduction	methenyltetrahydromethanopterin cyclohydrolase	[EC:3.5.4.27]	K01499	mch	-0.5	-0.48	0.28	0.24	-0.05	-0.14	0.94	0.86	0.86	0.62	-0.03	0.61	0.54	0.91	1	0.46	0.33	0.49	0.34	0.2	-0.4	0.33	0.26	-0.13	-0.13	0.43	0.18	0.2	0.09	-0.09	-0.36	0.41	0.6	0.62	0.62	0.62	0.6	0.63	0.41	0.63	0.62	0.62	-0.19	-0.04
CH4_cycling	CH4_H2_reduction	methylenetetrahydromethanopterin dehydrogenase	[EC:1.5.98.1]	K00319	mtd	-0.36	-0.24	0.46	0.2	-0.06	-0.28	0.48	0.74	0.68	0.86	0.51	0.86	0.89	0.59	0.46	1	0.57	-0.06	0.21	-0.05	0.05	-0.07	0.86	0.48	0.46	0.71	0.64	0.51	0.62	0.5	-0.33	0.81	0.79	0.79	0.8	0.81	0.79	0.78	0.9	0.81	0.8	0.8	0.39	0.49
CH4_cycling	CH4_H2_reduction	5,10-methenyltetrahydromethanopterin hydrogenase	[EC:1.12.98.2]	K13942	hmd	-0.26	-0.13	0.17	0.2	-0.04	-0.16	0.37	0.53	0.53	0.6	0.42	0.55	0.59	0.49	0.33	0.57	1	-0.19	0.16	0.04	-0.04	-0.18	0.49	0.33	0.32	0.52	0.51	0.39	0.41	0.27	-0.28	0.59	0.58	0.57	0.51	0.56	0.53	0.58	0.57	0.53	0.53	0.53	0.31	0.25
CH4_cycling	CH4_H2_reduction	5,10-methylenetetrahydromethanopterin reductase	[EC:1.5.98.2]	K00320	mer	-0.2	-0.43	0.35	0.12	-0.32	-0.24	0.43	0.21	0.28	0.12	-0.47	0.2	-0.02	0.28	0.49	-0.06	-0.19	1	0.21	0.05	-0.36	0.64	-0.19	-0.52	-0.5	0.04	-0.38	-0.2	-0.32	-0.46	-0.11	-0.14	0.15	0.23	0.28	0.21	0.23	0.24	-0.09	0.26	0.26	0.26	-0.6	-0.34
CH4_cycling	CH4_acetate	acetate kinase	[EC:2.7.2.1]	K00925	ackA	-0.46	-0.41	0.29	0.15	-0.06	0	0.44	0.34	0.4	0.31	0.07	0.39	0.31	0.37	0.34	0.21	0.16	0.21	1	0.65	-0.19	0.52	0.24	-0.04	-0.06	0.19	0.18	0.02	-0.04	-0.11	-0.58	0.08	0.35	0.39	0.39	0.39	0.34	0.33	0.22	0.42	0.43	0.4	-0.06	-0.07
CH4_cycling	CH4_acetate	phosphate acetyltransferase	[EC:2.3.1.8]	K00625	E2.3.1.8, pta	-0.71	-0.62	-0.02	0.06	0.45	0.54	0.28	0.14	0.27	-0.05	-0.33	0.14	0.01	0.19	0.2	-0.05	0.04	0.05	0.65	1	-0.52	0.54	-0.2	-0.42	-0.45	-0.09	-0.15	-0.4	-0.41	-0.45	-0.68	-0.16	0.14	0.16	0.15	0.17	0.11	0.12	-0.16	0.18	0.22	0.18	-0.39	-0.46
CH4_cycling	CH4_acetate	phosphate acetyltransferase	[EC:2.3.1.8]	K13788	pta	0.63	0.71	-0.17	-0.35	-0.24	-0.28	-0.4	-0.22	-0.4	-0.07	0.53	-0.21	0.05	-0.27	-0.4	0.05	-0.04	-0.36	-0.19	-0.52	1	-0.51	0.34	0.69	0.7	0.09	0.32	0.44	0.5	0.69	0.65	0	-0.25	-0.27	-0.29	-0.27	-0.26	-0.29	0.13	-0.28	-0.3	-0.28	0.7	0.6
CH4_cycling	CH4_acetate	acetyl-CoA synthetase	[EC:6.2.1.1]	K01895	ACSS, acs	-0.55	-0.67	0.29	0.07	0.07	0.17	0.39	0.08	0.19	-0.02	-0.62	0.21	-0.08	0.18	0.33	-0.07	-0.18	0.64	0.52	0.54	-0.51	1	-0.21	-0.61	-0.61	-0.12	-0.4	-0.38	-0.5	-0.58	-0.47	-0.28	0.14	0.24	0.27	0.23	0.17	0.18	-0.19	0.26	0.3	0.28	-0.64	-0.52
CH4_cycling	CH4_acetate	acetyl-CoA decarbonylase/synthase complex subunit beta	[EC:2.3.1.-]	K00193	cdhC	-0.12	0	0.43	0.16	-0.13	-0.32	0.31	0.57	0.46	0.75	0.74	0.71	0.84	0.45	0.26	0.86	0.49	-0.19	0.24	-0.2	0.34	-0.21	1	0.76	0.75	0.67	0.76	0.69	0.72	0.71	-0.15	0.74	0.62	0.61	0.62	0.65	0.63	0.61	0.9	0.63	0.61	0.62	0.68	0.68
CH4_cycling	CH4_acetate	acetyl-CoA decarbonylase/synthase complex subunit gamma	[EC:2.1.1.245]	K00197	cdhE, acsC	0.33	0.48	-0.01	-0.07	-0.08	-0.23	-0.11	0.2	0.01	0.34	0.94	0.2	0.53	0.1	-0.13	0.48	0.33	-0.52	-0.04	-0.42	0.69	-0.61	0.76	1	0.99	0.42	0.73	0.72	0.72	0.93	0.31	0.5	0.16	0.11	0.09	0.12	0.13	0.12	0.61	0.11	0.07	0.1	0.98	0.86
CH4_cycling	CH4_acetate	acetyl-CoA decarbonylase/synthase complex subunit delta	[EC:2.1.1.245]	K00194	cdhD, acsD	0.36	0.51	-0.02	-0.1	-0.1	-0.25	-0.11	0.19	0	0.33	0.94	0.19	0.51	0.09	-0.13	0.46	0.32	-0.5	-0.06	-0.45	0.7	-0.61	0.75	0.99	1	0.42	0.73	0.74	0.72	0.93	0.34	0.5	0.15	0.1	0.08	0.11	0.12	0.11	0.6	0.09	0.05	0.08	0.98	0.87
CH4_cycling	CH4_methylotroph	[methyl-Co(III) methanol-specific corrinoid protein]:coenzyme M methyltransferase	[EC:2.1.1.246]	K14080	mtaA	-0.16	-0.06	0.32	0.07	-0.1	-0.29	0.38	0.62	0.57	0.71	0.5	0.68	0.73	0.5	0.43	0.71	0.52	0.04	0.19	-0.09	0.09	-0.12	0.67	0.42	0.42	1	0.66	0.66	0.67	0.48	-0.17	0.68	0.65	0.62	0.62	0.64	0.63	0.63	0.75	0.64	0.62	0.62	0.37	0.49
CH4_cycling	CH4_methylotroph	methanol---5-hydroxybenzimidazolylcobamide Co-methyltransferase	[EC:2.1.1.90]	K04480	mtaB	-0.07	0.14	0.2	0.08	-0.13	-0.31	0.21	0.46	0.4	0.62	0.78	0.52	0.72	0.36	0.18	0.64	0.51	-0.38	0.18	-0.15	0.32	-0.4	0.76	0.73	0.73	0.66	1	0.79	0.76	0.66	-0.11	0.71	0.54	0.48	0.47	0.5	0.49	0.49	0.79	0.46	0.44	0.46	0.71	0.67
CH4_cycling	CH4_methylotroph	methanol corrinoid protein		K14081	mtaC	0.2	0.35	0.19	-0.01	-0.19	-0.35	0.21	0.39	0.24	0.5	0.72	0.38	0.57	0.35	0.2	0.51	0.39	-0.2	0.02	-0.4	0.44	-0.38	0.69	0.72	0.74	0.66	0.79	1	0.76	0.71	0.21	0.54	0.38	0.34	0.31	0.34	0.35	0.36	0.66	0.31	0.29	0.32	0.7	0.67
CH4_cycling	CH4_methylotroph	[methyl-Co(III) methylamine-specific corrinoid protein]:coenzyme M methyltransferase	[EC:2.1.1.247]	K14082	mtbA	0.17	0.35	0.21	-0.04	-0.23	-0.43	0.07	0.36	0.25	0.56	0.72	0.46	0.64	0.23	0.09	0.62	0.41	-0.32	-0.04	-0.41	0.5	-0.5	0.72	0.72	0.72	0.67	0.76	0.76	1	0.7	0.1	0.65	0.5	0.42	0.4	0.43	0.46	0.44	0.7	0.41	0.39	0.39	0.67	0.64
CH4_cycling	CH4_methylotroph	trimethylamine corrinoid protein		K14084	mttC	0.36	0.48	-0.06	-0.18	-0.05	-0.22	-0.08	0.22	0.01	0.32	0.87	0.17	0.5	0.11	-0.09	0.5	0.27	-0.46	-0.11	-0.45	0.69	-0.58	0.71	0.93	0.93	0.48	0.66	0.71	0.7	1	0.41	0.5	0.1	0.06	0.04	0.08	0.08	0.07	0.6	0.07	0.03	0.06	0.93	0.9
CH4_cycling	CH4_methylotroph	trimethylamine---corrinoid protein Co-methyltransferase	[EC:2.1.1.250]	K14083	mttB	0.82	0.74	-0.4	-0.45	-0.2	-0.2	-0.42	-0.39	-0.58	-0.42	0.17	-0.59	-0.36	-0.33	-0.36	-0.33	-0.28	-0.11	-0.58	-0.68	0.65	-0.47	-0.15	0.31	0.34	-0.17	-0.11	0.21	0.1	0.41	1	-0.29	-0.62	-0.63	-0.64	-0.64	-0.61	-0.6	-0.26	-0.64	-0.66	-0.64	0.36	0.39
CH4_cycling	CH4_Archaeal	tetrahydromethanopterin S-methyltransferase subunit A	[EC:2.1.1.86]	K00577	mtrA	-0.23	-0.1	0.37	0.22	-0.12	-0.35	0.41	0.68	0.67	0.83	0.61	0.75	0.84	0.51	0.41	0.81	0.59	-0.14	0.08	-0.16	0	-0.28	0.74	0.5	0.5	0.68	0.71	0.54	0.65	0.5	-0.29	1	0.77	0.74	0.73	0.75	0.74	0.74	0.88	0.72	0.7	0.73	0.42	0.51
CH4_cycling	CH4_Archaeal	tetrahydromethanopterin S-methyltransferase subunit B	[EC:2.1.1.86]	K00578	mtrB	-0.55	-0.43	0.59	0.39	-0.12	-0.27	0.62	0.74	0.81	0.86	0.26	0.93	0.82	0.63	0.6	0.79	0.58	0.15	0.35	0.14	-0.25	0.14	0.62	0.16	0.15	0.65	0.54	0.38	0.5	0.1	-0.62	0.77	1	0.95	0.92	0.93	0.93	0.93	0.77	0.93	0.92	0.93	0.05	0.11
CH4_cycling	CH4_Archaeal	tetrahydromethanopterin S-methyltransferase subunit C	[EC:2.1.1.86]	K00579	mtrC	-0.58	-0.49	0.64	0.38	-0.15	-0.29	0.64	0.75	0.81	0.86	0.21	0.94	0.8	0.65	0.62	0.79	0.57	0.23	0.39	0.16	-0.27	0.24	0.61	0.11	0.1	0.62	0.48	0.34	0.42	0.06	-0.63	0.74	0.95	1	0.96	0.96	0.94	0.92	0.76	0.96	0.95	0.96	0.01	0.08
CH4_cycling	CH4_Archaeal	tetrahydromethanopterin S-methyltransferase subunit D	[EC:2.1.1.86]	K00580	mtrD	-0.59	-0.53	0.66	0.39	-0.17	-0.32	0.62	0.74	0.82	0.86	0.19	0.96	0.8	0.63	0.62	0.8	0.51	0.28	0.39	0.15	-0.29	0.27	0.62	0.09	0.08	0.62	0.47	0.31	0.4	0.04	-0.64	0.73	0.92	0.96	1	0.96	0.95	0.94	0.76	0.97	0.96	0.96	-0.02	0.1
CH4_cycling	CH4_Archaeal	tetrahydromethanopterin S-methyltransferase subunit E	[EC:2.1.1.86]	K00581	mtrE	-0.61	-0.53	0.63	0.4	-0.11	-0.27	0.65	0.77	0.83	0.87	0.22	0.95	0.82	0.67	0.62	0.81	0.56	0.21	0.39	0.17	-0.27	0.23	0.65	0.12	0.11	0.64	0.5	0.34	0.43	0.08	-0.64	0.75	0.93	0.96	0.96	1	0.94	0.94	0.78	0.97	0.96	0.96	0.02	0.1
CH4_cycling	CH4_Archaeal	tetrahydromethanopterin S-methyltransferase subunit F	[EC:2.1.1.86]	K00582	mtrF	-0.54	-0.46	0.64	0.38	-0.18	-0.31	0.6	0.74	0.81	0.87	0.24	0.93	0.81	0.62	0.6	0.79	0.53	0.23	0.34	0.11	-0.26	0.17	0.63	0.13	0.12	0.63	0.49	0.35	0.46	0.08	-0.61	0.74	0.93	0.94	0.95	0.94	1	0.94	0.76	0.93	0.92	0.93	0.02	0.11
CH4_cycling	CH4_Archaeal	tetrahydromethanopterin S-methyltransferase subunit G	[EC:2.1.1.86]	K00583	mtrG	-0.56	-0.48	0.66	0.42	-0.17	-0.31	0.62	0.75	0.82	0.87	0.23	0.93	0.82	0.64	0.63	0.78	0.58	0.24	0.33	0.12	-0.29	0.18	0.61	0.12	0.11	0.63	0.49	0.36	0.44	0.07	-0.6	0.74	0.93	0.92	0.94	0.94	0.94	1	0.76	0.93	0.92	0.92	0	0.11
CH4_cycling	CH4_Archaeal	tetrahydromethanopterin S-methyltransferase subunit H	[EC:2.1.1.86]	K00584	mtrH	-0.24	-0.12	0.47	0.2	-0.17	-0.39	0.42	0.71	0.65	0.87	0.67	0.82	0.91	0.54	0.41	0.9	0.57	-0.09	0.22	-0.16	0.13	-0.19	0.9	0.61	0.6	0.75	0.79	0.66	0.7	0.6	-0.26	0.88	0.77	0.76	0.76	0.78	0.76	0.76	1	0.77	0.74	0.76	0.52	0.61
CH4_cycling	CH4_Archaeal	methyl-coenzyme M reductase alpha subunit	[EC:2.8.4.1]	K00399	mcrA	-0.62	-0.53	0.63	0.37	-0.12	-0.28	0.64	0.77	0.83	0.87	0.21	0.97	0.82	0.65	0.63	0.81	0.53	0.26	0.42	0.18	-0.28	0.26	0.63	0.11	0.09	0.64	0.46	0.31	0.41	0.07	-0.64	0.72	0.93	0.96	0.97	0.97	0.93	0.93	0.77	1	0.97	0.96	0	0.09
CH4_cycling	CH4_Archaeal	methyl-coenzyme M reductase beta subunit	[EC:2.8.4.1]	K00401	mcrB	-0.65	-0.57	0.61	0.35	-0.11	-0.25	0.65	0.75	0.82	0.85	0.16	0.95	0.81	0.64	0.62	0.8	0.53	0.26	0.43	0.22	-0.3	0.3	0.61	0.07	0.05	0.62	0.44	0.29	0.39	0.03	-0.66	0.7	0.92	0.95	0.96	0.96	0.92	0.92	0.74	0.97	1	0.96	-0.04	0.05
CH4_cycling	CH4_Archaeal	methyl-coenzyme M reductase gamma subunit	[EC:2.8.4.1]	K00402	mcrG	-0.61	-0.52	0.64	0.36	-0.14	-0.3	0.64	0.75	0.81	0.87	0.18	0.95	0.81	0.65	0.62	0.8	0.53	0.26	0.4	0.18	-0.28	0.28	0.62	0.1	0.08	0.62	0.46	0.32	0.39	0.06	-0.64	0.73	0.93	0.96	0.96	0.96	0.93	0.92	0.76	0.96	0.96	1	-0.02	0.08
CH4_cycling	CH4_Archaeal	heterodisulfide reductase subunit A	[EC:1.8.98.1]	K03388	hdrA	0.38	0.54	-0.12	-0.12	-0.02	-0.16	-0.17	0.12	-0.07	0.24	0.93	0.09	0.44	0.04	-0.19	0.39	0.31	-0.6	-0.06	-0.39	0.7	-0.64	0.68	0.98	0.98	0.37	0.71	0.7	0.67	0.93	0.36	0.42	0.05	0.01	-0.02	0.02	0.02	0	0.52	0	-0.04	-0.02	1	0.85
CH4_cycling	CH4_Archaeal	heterodisulfide reductase subunit B	[EC:1.8.98.1]	K03389	hdrB	0.38	0.45	-0.01	-0.21	-0.18	-0.36	-0.09	0.24	0.06	0.36	0.85	0.19	0.5	0.11	-0.04	0.49	0.25	-0.34	-0.07	-0.46	0.6	-0.52	0.68	0.86	0.87	0.49	0.67	0.67	0.64	0.9	0.39	0.51	0.11	0.08	0.1	0.1	0.11	0.11	0.61	0.09	0.05	0.08	0.85	1
CH4_cycling	CH4_Archaeal	heterodisulfide reductase subunit C	[EC:1.8.98.1]	K03390	hdrC	0.46	0.56	-0.17	-0.28	-0.06	-0.22	-0.23	0.12	-0.07	0.21	0.82	0.03	0.36	-0.02	-0.18	0.37	0.22	-0.51	-0.19	-0.44	0.62	-0.65	0.56	0.84	0.85	0.41	0.61	0.6	0.6	0.88	0.45	0.43	-0.02	-0.07	-0.06	-0.05	-0.03	-0.03	0.47	-0.07	-0.1	-0.07	0.86	0.95
Sulfur	S2O3_oxidation	cytochrome c		K08738	CYC	0.21	0.02	0.04	0.12	-0.25	-0.17	-0.03	-0.27	-0.23	-0.31	-0.52	-0.31	-0.48	-0.13	0.04	-0.45	-0.31	0.52	-0.37	-0.33	-0.26	0.19	-0.48	-0.49	-0.47	-0.37	-0.51	-0.25	-0.42	-0.49	0.28	-0.4	-0.3	-0.28	-0.23	-0.27	-0.24	-0.22	-0.44	-0.27	-0.27	-0.26	-0.5	-0.4
Sulfur	SO4_D_and_A.reduction	sulfate adenylyltransferase subunit 1	[EC:2.7.7.4]	K00956	cysN	-0.51	-0.46	0.22	0.24	0.15	0.25	0.11	-0.1	0.07	-0.06	-0.58	0.13	-0.15	-0.02	0.05	-0.11	-0.04	0.11	0.23	0.47	-0.31	0.5	-0.25	-0.52	-0.54	-0.23	-0.28	-0.42	-0.22	-0.59	-0.53	-0.29	0.18	0.2	0.18	0.18	0.18	0.17	-0.27	0.17	0.22	0.2	-0.54	-0.7
Sulfur	SO4_D_and_A.reduction	sulfate adenylyltransferase subunit 2	[EC:2.7.7.4]	K00957	cysD	-0.44	-0.45	0.24	0.18	0.13	0.29	0.18	-0.14	-0.01	-0.16	-0.68	0.05	-0.26	0	0.09	-0.22	-0.16	0.28	0.24	0.44	-0.36	0.66	-0.3	-0.59	-0.59	-0.3	-0.39	-0.4	-0.38	-0.65	-0.42	-0.42	0.08	0.11	0.11	0.1	0.1	0.08	-0.36	0.09	0.14	0.13	-0.61	-0.75
Sulfur	SO4_D_and_A.reduction	sulfate adenylyltransferase	[EC:2.7.7.4]	K00958	sat, met3	0.82	0.71	-0.42	-0.49	-0.2	-0.16	-0.52	-0.47	-0.64	-0.48	0.25	-0.61	-0.4	-0.46	-0.47	-0.39	-0.34	-0.12	-0.26	-0.48	0.6	-0.29	-0.15	0.32	0.35	-0.18	-0.11	0.15	0	0.4	0.82	-0.33	-0.68	-0.66	-0.65	-0.67	-0.66	-0.65	-0.27	-0.66	-0.68	-0.66	0.39	0.47
Sulfur	SO4_D.reduction	adenylylsulfate reductase, subunit A	[EC:1.8.99.2]	K00394	aprA	0.67	0.77	-0.54	-0.34	0.06	0.03	-0.53	-0.36	-0.51	-0.33	0.58	-0.48	-0.18	-0.37	-0.52	-0.2	-0.02	-0.67	-0.27	-0.36	0.63	-0.66	0.08	0.63	0.64	-0.06	0.3	0.33	0.25	0.62	0.61	-0.05	-0.49	-0.54	-0.57	-0.53	-0.54	-0.54	-0.07	-0.56	-0.58	-0.56	0.73	0.59
Sulfur	SO4_D.reduction	adenylylsulfate reductase, subunit B	[EC:1.8.99.2]	K00395	aprB	0.69	0.78	-0.52	-0.34	0.04	0.01	-0.53	-0.33	-0.48	-0.3	0.6	-0.47	-0.16	-0.35	-0.5	-0.17	-0.02	-0.64	-0.31	-0.41	0.64	-0.7	0.09	0.63	0.64	-0.02	0.3	0.36	0.28	0.64	0.64	-0.04	-0.48	-0.53	-0.55	-0.52	-0.51	-0.52	-0.04	-0.55	-0.58	-0.55	0.73	0.63
Sulfur	SO4_D.reduction	sulfite reductase alpha subunit	[EC:1.8.99.3 1.8.99.5]	K11180	dsrA	0.36	0.58	-0.5	-0.19	0.19	0.11	-0.38	-0.18	-0.28	-0.15	0.61	-0.28	0.01	-0.21	-0.39	-0.05	0.16	-0.81	-0.2	-0.18	0.5	-0.71	0.16	0.63	0.63	0.01	0.45	0.34	0.33	0.57	0.34	0.14	-0.24	-0.31	-0.36	-0.3	-0.32	-0.34	0.07	-0.34	-0.36	-0.34	0.73	0.48
Sulfur	SO4_D.reduction	sulfite reductase beta subunit	[EC:1.8.99.3 1.8.99.5]	K11181	dsrB	0.45	0.66	-0.48	-0.22	0.1	0.03	-0.4	-0.21	-0.32	-0.15	0.66	-0.3	0.01	-0.23	-0.42	-0.05	0.14	-0.79	-0.21	-0.27	0.59	-0.73	0.19	0.69	0.69	0.02	0.48	0.41	0.39	0.63	0.42	0.13	-0.27	-0.34	-0.38	-0.33	-0.34	-0.35	0.08	-0.36	-0.39	-0.37	0.78	0.55
Sulfur	SO4_A.reduction	3'-phosphoadenosine 5'-phosphosulfate synthase	[EC:2.7.7.4 2.7.1.25]	K13811	PAPSS	-0.32	-0.54	0.12	0.01	0.01	0.12	0.21	0.04	0.11	-0.11	-0.51	0.04	-0.16	0.07	0.22	-0.12	-0.27	0.65	0.34	0.39	-0.48	0.71	-0.31	-0.59	-0.58	-0.13	-0.46	-0.45	-0.51	-0.49	-0.27	-0.28	-0.04	0.05	0.08	0.04	0	0.01	-0.22	0.09	0.1	0.07	-0.59	-0.37
Sulfur	SO4_A.reduction	adenylylsulfate kinase	[EC:2.7.1.25]	K00860	cysC	0.64	0.48	-0.55	-0.56	0.08	0.15	-0.56	-0.52	-0.65	-0.61	0.01	-0.65	-0.53	-0.54	-0.53	-0.45	-0.43	-0.13	-0.28	-0.2	0.36	-0.15	-0.34	0.07	0.09	-0.3	-0.32	-0.17	-0.22	0.18	0.63	-0.46	-0.74	-0.7	-0.69	-0.7	-0.71	-0.71	-0.44	-0.68	-0.69	-0.7	0.15	0.24
Sulfur	SO4_A.reduction	bifunctional enzyme CysN/CysC	[EC:2.7.7.4 2.7.1.25]	K00955	cysNC	-0.24	-0.32	0.1	0.08	0.13	0.32	0.04	-0.3	-0.19	-0.38	-0.77	-0.19	-0.45	-0.15	-0.02	-0.44	-0.31	0.35	0.08	0.32	-0.35	0.63	-0.48	-0.66	-0.66	-0.42	-0.54	-0.46	-0.53	-0.7	-0.21	-0.61	-0.17	-0.14	-0.12	-0.15	-0.13	-0.14	-0.55	-0.15	-0.1	-0.12	-0.66	-0.75
Sulfur	SO4_A.reduction	phosphoadenosine phosphosulfate reductase	[EC:1.8.4.8 1.8.4.10]	K00390	cysH	-0.33	-0.5	0.26	0.25	-0.06	0.09	0.17	-0.14	0.05	-0.2	-0.77	-0.03	-0.34	-0.04	0.18	-0.38	-0.28	0.66	0.11	0.28	-0.67	0.65	-0.54	-0.81	-0.8	-0.36	-0.59	-0.53	-0.56	-0.86	-0.38	-0.36	0.03	0.06	0.11	0.04	0.07	0.09	-0.43	0.07	0.09	0.07	-0.86	-0.79
Sulfur	SO4_A.reduction	sulfite reductase (NADPH) flavoprotein alpha-component	[EC:1.8.1.2]	K00380	cysJ	-0.28	-0.3	0.26	0.3	-0.1	0.04	0.1	-0.16	0.02	-0.12	-0.57	0	-0.27	-0.05	0.09	-0.32	-0.1	0.31	0.13	0.24	-0.46	0.39	-0.39	-0.6	-0.59	-0.27	-0.31	-0.34	-0.33	-0.73	-0.4	-0.32	0.08	0.08	0.1	0.07	0.1	0.12	-0.35	0.07	0.09	0.08	-0.63	-0.72
Sulfur	SO4_A.reduction	sulfite reductase (NADPH) hemoprotein beta-component	[EC:1.8.1.2]	K00381	cysI	-0.24	-0.35	-0.03	0.17	0.14	0.3	-0.07	-0.41	-0.22	-0.49	-0.8	-0.32	-0.61	-0.27	-0.08	-0.62	-0.36	0.33	-0.02	0.33	-0.6	0.5	-0.73	-0.81	-0.8	-0.59	-0.64	-0.63	-0.7	-0.88	-0.29	-0.55	-0.25	-0.23	-0.2	-0.24	-0.24	-0.23	-0.67	-0.24	-0.21	-0.23	-0.8	-0.85
Sulfur	SO4_A.reduction	sulfite reductase (ferredoxin)	[EC:1.8.7.1]	K00392	sir	0.25	0.07	-0.2	-0.13	0.04	0.22	-0.15	-0.46	-0.44	-0.64	-0.7	-0.59	-0.73	-0.31	-0.12	-0.75	-0.61	0.44	-0.22	-0.01	-0.16	0.3	-0.74	-0.62	-0.6	-0.55	-0.72	-0.46	-0.6	-0.57	0.31	-0.76	-0.57	-0.55	-0.52	-0.57	-0.53	-0.53	-0.77	-0.54	-0.53	-0.54	-0.6	-0.58
[truncated: 16 more columns]

## Sheet: Table S7
Table S7. Correlations of genes for cycling of methane and sulfur with salinity, sulfate, greenhouse gasses, and one another across ONLY DELTA sites. Correlation values shown are Pearson's r values from log2 transformed normalized gene counts annotated by MG-RAST, and log10 values for biogeochemical data. Colors are used to highlight the strongest relationships: Red highlighted cells have r > 0.7…
Cycle	Pathway	fxn	EC	KO	gene	Salinity (ppt)	SO4 (mg/L)	CH4 (µg/m2/h)	CO2 (mg/m2/h)	pmoB-amoB	pmoC-amoC	fwdA, fmdA	fwdB, fmdB	fwdC, fmdC	fwdD, fmdD	fwdE, fmdE	fwdF, fmdF	fwdG	ftr	mch	mtd	hmd	mer	ackA	E2.3.1.8, pta	pta	ACSS, acs	cdhC	cdhE, acsC	cdhD, acsD	mtaA	mtaB	mtaC	mtbA	mttC	mttB	mtrA	mtrB	mtrC	mtrD	mtrE	mtrF	mtrG	mtrH	mcrA	mcrB	mcrG	hdrA	hdrB
CH4_cycling	CH4_oxidation	methane/ammonia monooxygenase subunit B	-	K10945	pmoB-amoB	-0.39	-0.06	-0.56	-0.11	1	0.89	-0.09	-0.11	-0.04	-0.39	0.05	-0.36	-0.18	0.02	-0.09	-0.26	0.02	-0.54	0.07	0.73	-0.34	-0.22	-0.34	-0.06	-0.1	-0.12	0.06	-0.15	-0.17	-0.05	-0.27	-0.16	-0.25	-0.39	-0.42	-0.34	-0.4	-0.38	-0.28	-0.37	-0.41	-0.4	0.12	-0.17
CH4_cycling	CH4_oxidation	methane/ammonia monooxygenase subunit C	-	K10946	pmoC-amoC	-0.29	-0.15	-0.69	-0.25	0.89	1	-0.28	-0.33	-0.25	-0.62	-0.18	-0.57	-0.42	-0.22	-0.25	-0.5	-0.19	-0.39	0.08	0.81	-0.41	-0.03	-0.56	-0.29	-0.32	-0.32	-0.19	-0.36	-0.42	-0.24	-0.1	-0.4	-0.5	-0.61	-0.62	-0.57	-0.58	-0.57	-0.54	-0.6	-0.62	-0.63	-0.11	-0.34
CH4_cycling	CH4_H2_reduction	formylmethanofuran dehydrogenase subunit A	[EC:1.2.99.5]	K00200	fwdA, fmdA	-0.29	0.14	0.19	0.13	-0.09	-0.28	1	0.81	0.75	0.72	0.61	0.67	0.69	0.86	0.82	0.7	0.51	-0.29	0.04	-0.21	0.24	-0.47	0.69	0.64	0.64	0.48	0.65	0.63	0.66	0.67	-0.32	0.75	0.69	0.67	0.61	0.69	0.6	0.64	0.7	0.66	0.68	0.68	0.59	0.52
CH4_cycling	CH4_H2_reduction	formylmethanofuran dehydrogenase subunit B	[EC:1.2.99.5]	K00201	fwdB, fmdB	-0.23	0.11	0.35	0.4	-0.11	-0.33	0.81	1	0.95	0.86	0.81	0.81	0.86	0.88	0.83	0.84	0.58	-0.31	-0.14	-0.35	0.18	-0.73	0.8	0.77	0.77	0.61	0.77	0.69	0.77	0.77	-0.53	0.9	0.81	0.8	0.77	0.81	0.81	0.8	0.87	0.81	0.78	0.77	0.71	0.71
CH4_cycling	CH4_H2_reduction	formylmethanofuran dehydrogenase subunit C	[EC:1.2.99.5]	K00202	fwdC, fmdC	-0.26	0.09	0.35	0.49	-0.04	-0.25	0.75	0.95	1	0.85	0.79	0.77	0.85	0.85	0.78	0.83	0.6	-0.42	-0.19	-0.33	0.13	-0.79	0.77	0.74	0.73	0.58	0.78	0.65	0.73	0.74	-0.64	0.91	0.8	0.79	0.75	0.79	0.78	0.8	0.85	0.76	0.75	0.74	0.7	0.68
CH4_cycling	CH4_H2_reduction	formylmethanofuran dehydrogenase subunit D	[EC:1.2.99.5]	K00203	fwdD, fmdD	-0.06	0.24	0.65	0.5	-0.39	-0.62	0.72	0.86	0.85	1	0.74	0.92	0.88	0.74	0.66	0.93	0.55	-0.18	-0.13	-0.64	0.37	-0.57	0.91	0.76	0.76	0.66	0.76	0.75	0.82	0.76	-0.42	0.92	0.9	0.94	0.92	0.93	0.91	0.92	0.95	0.93	0.93	0.93	0.65	0.73
CH4_cycling	CH4_H2_reduction	formylmethanofuran dehydrogenase subunit E	[EC:1.2.99.5]	K11261	fwdE, fmdE	-0.26	0.1	0.27	0.37	0.05	-0.18	0.61	0.81	0.79	0.74	1	0.74	0.87	0.75	0.6	0.76	0.51	-0.33	0.14	-0.22	0.38	-0.65	0.8	0.95	0.95	0.56	0.87	0.74	0.75	0.91	-0.55	0.84	0.76	0.74	0.71	0.74	0.71	0.7	0.81	0.75	0.7	0.7	0.95	0.86
CH4_cycling	CH4_H2_reduction	4Fe-4S ferredoxin		K00205	fwdF, fmdF	-0.14	0.09	0.67	0.46	-0.36	-0.57	0.67	0.81	0.77	0.92	0.74	1	0.9	0.71	0.65	0.96	0.48	-0.14	-0.17	-0.64	0.37	-0.47	0.96	0.79	0.8	0.66	0.77	0.81	0.84	0.76	-0.38	0.86	0.92	0.95	0.96	0.95	0.94	0.93	0.94	0.98	0.96	0.96	0.69	0.75
CH4_cycling	CH4_H2_reduction	4Fe-4S ferredoxin		K11260	fwdG	-0.26	0.12	0.51	0.43	-0.18	-0.42	0.69	0.86	0.85	0.88	0.87	0.9	1	0.77	0.68	0.91	0.56	-0.25	-0.06	-0.47	0.42	-0.63	0.92	0.9	0.9	0.64	0.85	0.8	0.85	0.87	-0.47	0.89	0.9	0.89	0.87	0.89	0.87	0.87	0.93	0.91	0.89	0.88	0.84	0.78
CH4_cycling	CH4_H2_reduction	formylmethanofuran--tetrahydromethanopterin N-formyltransferase	[EC:2.3.1.101]	K00672	ftr	-0.43	-0.06	0.21	0.31	0.02	-0.22	0.86	0.88	0.85	0.74	0.75	0.71	0.77	1	0.84	0.76	0.63	-0.39	-0.11	-0.21	0.09	-0.66	0.73	0.73	0.71	0.55	0.75	0.66	0.69	0.71	-0.48	0.82	0.72	0.72	0.67	0.74	0.68	0.69	0.77	0.7	0.71	0.69	0.71	0.64
CH4_cycling	CH4_H2_reduction	methenyltetrahydromethanopterin cyclohydrolase	[EC:3.5.4.27]	K01499	mch	-0.21	0.03	0.27	0.27	-0.09	-0.25	0.82	0.83	0.78	0.66	0.6	0.65	0.68	0.84	1	0.66	0.41	-0.08	-0.13	-0.27	0.04	-0.49	0.64	0.57	0.57	0.62	0.56	0.62	0.63	0.59	-0.29	0.69	0.61	0.62	0.61	0.63	0.62	0.66	0.66	0.64	0.62	0.61	0.5	0.6
CH4_cycling	CH4_H2_reduction	methylenetetrahydromethanopterin dehydrogenase	[EC:1.5.98.1]	K00319	mtd	-0.22	0.12	0.59	0.47	-0.26	-0.5	0.7	0.84	0.83	0.93	0.76	0.96	0.91	0.76	0.66	1	0.55	-0.28	-0.21	-0.58	0.33	-0.56	0.94	0.8	0.8	0.65	0.81	0.8	0.85	0.78	-0.5	0.91	0.94	0.95	0.94	0.96	0.92	0.91	0.95	0.95	0.95	0.95	0.72	0.74
CH4_cycling	CH4_H2_reduction	5,10-methenyltetrahydromethanopterin hydrogenase	[EC:1.12.98.2]	K13942	hmd	-0.41	-0.03	0.1	0.27	0.02	-0.19	0.51	0.58	0.6	0.55	0.51	0.48	0.56	0.63	0.41	0.55	1	-0.42	-0.31	-0.24	0.1	-0.6	0.49	0.51	0.5	0.43	0.54	0.45	0.49	0.49	-0.35	0.61	0.54	0.54	0.45	0.53	0.48	0.52	0.56	0.5	0.5	0.5	0.52	0.36
CH4_cycling	CH4_H2_reduction	5,10-methylenetetrahydromethanopterin reductase	[EC:1.5.98.2]	K00320	mer	0.58	-0.02	0.33	-0.14	-0.54	-0.39	-0.29	-0.31	-0.42	-0.18	-0.33	-0.14	-0.25	-0.39	-0.08	-0.28	-0.42	1	0.18	-0.33	0.21	0.65	-0.15	-0.29	-0.26	-0.05	-0.49	-0.13	-0.24	-0.3	0.74	-0.41	-0.28	-0.18	-0.09	-0.21	-0.13	-0.12	-0.24	-0.13	-0.15	-0.14	-0.43	-0.03
CH4_cycling	CH4_acetate	acetate kinase	[EC:2.7.2.1]	K00925	ackA	0.25	0.3	-0.16	-0.35	0.07	0.08	0.04	-0.14	-0.19	-0.13	0.14	-0.17	-0.06	-0.11	-0.13	-0.21	-0.31	0.18	1	0.37	0.46	0.34	-0.04	0.19	0.19	-0.14	-0.05	-0.01	-0.07	0.19	0.18	-0.13	-0.15	-0.14	-0.18	-0.17	-0.26	-0.26	-0.13	-0.15	-0.16	-0.13	0.2	0.18
CH4_cycling	CH4_acetate	phosphate acetyltransferase	[EC:2.3.1.8]	K00625	E2.3.1.8, pta	-0.35	-0.16	-0.77	-0.41	0.73	0.81	-0.21	-0.35	-0.33	-0.64	-0.22	-0.64	-0.47	-0.21	-0.27	-0.58	-0.24	-0.33	0.37	1	-0.33	0.1	-0.59	-0.28	-0.3	-0.44	-0.28	-0.48	-0.51	-0.25	-0.06	-0.45	-0.57	-0.66	-0.7	-0.63	-0.7	-0.65	-0.59	-0.66	-0.67	-0.67	-0.12	-0.38
CH4_cycling	CH4_acetate	phosphate acetyltransferase	[EC:2.3.1.8]	K13788	pta	0.23	0.42	0.28	-0.05	-0.34	-0.41	0.24	0.18	0.13	0.37	0.38	0.37	0.42	0.09	0.04	0.33	0.1	0.21	0.46	-0.33	1	0.05	0.49	0.55	0.55	0.16	0.29	0.41	0.44	0.48	0.15	0.27	0.38	0.42	0.39	0.4	0.34	0.3	0.37	0.45	0.43	0.42	0.46	0.35
CH4_cycling	CH4_acetate	acetyl-CoA synthetase	[EC:6.2.1.1]	K01895	ACSS, acs	0.39	-0.05	-0.07	-0.46	-0.22	-0.03	-0.47	-0.73	-0.79	-0.57	-0.65	-0.47	-0.63	-0.66	-0.49	-0.56	-0.6	0.65	0.34	0.1	0.05	1	-0.47	-0.55	-0.52	-0.45	-0.67	-0.43	-0.57	-0.55	0.64	-0.73	-0.58	-0.51	-0.44	-0.51	-0.53	-0.53	-0.6	-0.49	-0.47	-0.44	-0.58	-0.37
CH4_cycling	CH4_acetate	acetyl-CoA decarbonylase/synthase complex subunit beta	[EC:2.3.1.-]	K00193	cdhC	-0.15	0.13	0.6	0.43	-0.34	-0.56	0.69	0.8	0.77	0.91	0.8	0.96	0.92	0.73	0.64	0.94	0.49	-0.15	-0.04	-0.59	0.49	-0.47	1	0.88	0.89	0.64	0.82	0.83	0.84	0.82	-0.41	0.87	0.9	0.93	0.95	0.95	0.91	0.89	0.95	0.96	0.94	0.94	0.78	0.8
CH4_cycling	CH4_acetate	acetyl-CoA decarbonylase/synthase complex subunit gamma	[EC:2.1.1.245]	K00197	cdhE, acsC	-0.28	0.15	0.33	0.34	-0.06	-0.29	0.64	0.77	0.74	0.76	0.95	0.79	0.9	0.73	0.57	0.8	0.51	-0.29	0.19	-0.28	0.55	-0.55	0.88	1	0.99	0.52	0.86	0.77	0.77	0.92	-0.46	0.82	0.79	0.79	0.77	0.79	0.73	0.72	0.84	0.81	0.78	0.77	0.97	0.83
CH4_cycling	CH4_acetate	acetyl-CoA decarbonylase/synthase complex subunit delta	[EC:2.1.1.245]	K00194	cdhD, acsD	-0.25	0.14	0.32	0.3	-0.1	-0.32	0.64	0.77	0.73	0.76	0.95	0.8	0.9	0.71	0.57	0.8	0.5	-0.26	0.19	-0.3	0.55	-0.52	0.89	0.99	1	0.55	0.86	0.79	0.78	0.93	-0.46	0.82	0.8	0.79	0.77	0.8	0.74	0.72	0.85	0.81	0.78	0.78	0.96	0.85
CH4_cycling	CH4_methylotroph	[methyl-Co(III) methanol-specific corrinoid protein]:coenzyme M methyltransferase	[EC:2.1.1.246]	K14080	mtaA	0.05	0.32	0.41	0.26	-0.12	-0.32	0.48	0.61	0.58	0.66	0.56	0.66	0.64	0.55	0.62	0.65	0.43	-0.05	-0.14	-0.44	0.16	-0.45	0.64	0.52	0.55	1	0.67	0.82	0.79	0.63	-0.2	0.66	0.71	0.63	0.62	0.65	0.66	0.66	0.69	0.64	0.63	0.63	0.47	0.61
CH4_cycling	CH4_methylotroph	methanol---5-hydroxybenzimidazolylcobamide Co-methyltransferase	[EC:2.1.1.90]	K04480	mtaB	-0.35	0.13	0.29	0.4	0.06	-0.19	0.65	0.77	0.78	0.76	0.87	0.77	0.85	0.75	0.56	0.81	0.54	-0.49	-0.05	-0.28	0.29	-0.67	0.82	0.86	0.86	0.67	1	0.82	0.81	0.86	-0.6	0.87	0.81	0.75	0.73	0.79	0.72	0.73	0.85	0.76	0.74	0.73	0.87	0.74
CH4_cycling	CH4_methylotroph	methanol corrinoid protein		K14081	mtaC	-0.12	0.28	0.47	0.28	-0.15	-0.36	0.63	0.69	0.65	0.75	0.74	0.81	0.8	0.66	0.62	0.8	0.45	-0.13	-0.01	-0.48	0.41	-0.43	0.83	0.77	0.79	0.82	0.82	1	0.88	0.85	-0.24	0.74	0.8	0.79	0.77	0.8	0.75	0.76	0.83	0.81	0.81	0.8	0.73	0.75
CH4_cycling	CH4_methylotroph	[methyl-Co(III) methylamine-specific corrinoid protein]:coenzyme M methyltransferase	[EC:2.1.1.247]	K14082	mtbA	-0.05	0.39	0.47	0.29	-0.17	-0.42	0.66	0.77	0.73	0.82	0.75	0.84	0.85	0.69	0.63	0.85	0.49	-0.24	-0.07	-0.51	0.44	-0.57	0.84	0.77	0.78	0.79	0.81	0.88	1	0.81	-0.38	0.84	0.91	0.85	0.8	0.85	0.84	0.79	0.85	0.86	0.85	0.83	0.72	0.66
CH4_cycling	CH4_methylotroph	trimethylamine corrinoid protein		K14084	mttC	-0.22	0.22	0.34	0.29	-0.05	-0.24	0.67	0.77	0.74	0.76	0.91	0.76	0.87	0.71	0.59	0.78	0.49	-0.3	0.19	-0.25	0.48	-0.55	0.82	0.92	0.93	0.63	0.86	0.85	0.81	1	-0.44	0.83	0.8	0.77	0.73	0.78	0.71	0.73	0.83	0.78	0.75	0.75	0.91	0.83
CH4_cycling	CH4_methylotroph	trimethylamine---corrinoid protein Co-methyltransferase	[EC:2.1.1.250]	K14083	mttB	0.44	0.08	0.03	-0.35	-0.27	-0.1	-0.32	-0.53	-0.64	-0.42	-0.55	-0.38	-0.47	-0.48	-0.29	-0.5	-0.35	0.74	0.18	-0.06	0.15	0.64	-0.41	-0.46	-0.46	-0.2	-0.6	-0.24	-0.38	-0.44	1	-0.61	-0.5	-0.41	-0.38	-0.45	-0.43	-0.38	-0.48	-0.37	-0.36	-0.38	-0.53	-0.38
CH4_cycling	CH4_Archaeal	tetrahydromethanopterin S-methyltransferase subunit A	[EC:2.1.1.86]	K00577	mtrA	-0.2	0.19	0.45	0.45	-0.16	-0.4	0.75	0.9	0.91	0.92	0.84	0.86	0.89	0.82	0.69	0.91	0.61	-0.41	-0.13	-0.45	0.27	-0.73	0.87	0.82	0.82	0.66	0.87	0.74	0.84	0.83	-0.61	1	0.9	0.89	0.85	0.89	0.86	0.84	0.93	0.86	0.85	0.85	0.78	0.74
CH4_cycling	CH4_Archaeal	tetrahydromethanopterin S-methyltransferase subunit B	[EC:2.1.1.86]	K00578	mtrB	-0.16	0.21	0.55	0.41	-0.25	-0.5	0.69	0.81	0.8	0.9	0.76	0.92	0.9	0.72	0.61	0.94	0.54	-0.28	-0.15	-0.57	0.38	-0.58	0.9	0.79	0.8	0.71	0.81	0.8	0.91	0.8	-0.5	0.9	1	0.93	0.88	0.92	0.9	0.89	0.92	0.92	0.92	0.91	0.72	0.69
CH4_cycling	CH4_Archaeal	tetrahydromethanopterin S-methyltransferase subunit C	[EC:2.1.1.86]	K00579	mtrC	-0.08	0.19	0.63	0.42	-0.39	-0.61	0.67	0.8	0.79	0.94	0.74	0.95	0.89	0.72	0.62	0.95	0.54	-0.18	-0.14	-0.66	0.42	-0.51	0.93	0.79	0.79	0.63	0.75	0.79	0.85	0.77	-0.41	0.89	0.93	1	0.95	0.94	0.92	0.89	0.94	0.96	0.97	0.95	0.69	0.72
CH4_cycling	CH4_Archaeal	tetrahydromethanopterin S-methyltransferase subunit D	[EC:2.1.1.86]	K00580	mtrD	-0.06	0.12	0.7	0.49	-0.42	-0.62	0.61	0.77	0.75	0.92	0.71	0.96	0.87	0.67	0.61	0.94	0.45	-0.09	-0.18	-0.7	0.39	-0.44	0.95	0.77	0.77	0.62	0.73	0.77	0.8	0.73	-0.38	0.85	0.88	0.95	1	0.94	0.94	0.91	0.93	0.96	0.95	0.95	0.65	0.75
CH4_cycling	CH4_Archaeal	tetrahydromethanopterin S-methyltransferase subunit E	[EC:2.1.1.86]	K00581	mtrE	-0.15	0.11	0.63	0.49	-0.34	-0.57	0.69	0.81	0.79	0.93	0.74	0.95	0.89	0.74	0.63	0.96	0.53	-0.21	-0.17	-0.63	0.4	-0.51	0.95	0.79	0.8	0.65	0.79	0.8	0.85	0.78	-0.45	0.89	0.92	0.94	0.94	1	0.94	0.92	0.95	0.96	0.94	0.95	0.7	0.72
CH4_cycling	CH4_Archaeal	tetrahydromethanopterin S-methyltransferase subunit F	[EC:2.1.1.86]	K00582	mtrF	-0.07	0.14	0.65	0.46	-0.4	-0.58	0.6	0.81	0.78	0.91	0.71	0.94	0.87	0.68	0.62	0.92	0.48	-0.13	-0.26	-0.7	0.34	-0.53	0.91	0.73	0.74	0.66	0.72	0.75	0.84	0.71	-0.43	0.86	0.9	0.92	0.94	0.94	1	0.92	0.92	0.93	0.92	0.91	0.63	0.72
CH4_cycling	CH4_Archaeal	tetrahydromethanopterin S-methyltransferase subunit G	[EC:2.1.1.86]	K00583	mtrG	-0.15	0.1	0.71	0.55	-0.38	-0.57	0.64	0.8	0.8	0.92	0.7	0.93	0.87	0.69	0.66	0.91	0.52	-0.12	-0.26	-0.65	0.3	-0.53	0.89	0.72	0.72	0.66	0.73	0.76	0.79	0.73	-0.38	0.84	0.89	0.89	0.91	0.92	0.92	1	0.91	0.91	0.9	0.89	0.61	0.71
CH4_cycling	CH4_Archaeal	tetrahydromethanopterin S-methyltransferase subunit H	[EC:2.1.1.86]	K00584	mtrH	-0.15	0.15	0.58	0.46	-0.28	-0.54	0.7	0.87	0.85	0.95	0.81	0.94	0.93	0.77	0.66	0.95	0.56	-0.24	-0.13	-0.59	0.37	-0.6	0.95	0.84	0.85	0.69	0.85	0.83	0.85	0.83	-0.48	0.93	0.92	0.94	0.93	0.95	0.92	0.91	1	0.95	0.93	0.94	0.75	0.79
CH4_cycling	CH4_Archaeal	methyl-coenzyme M reductase alpha subunit	[EC:2.8.4.1]	K00399	mcrA	-0.11	0.16	0.65	0.46	-0.37	-0.6	0.66	0.81	0.76	0.93	0.75	0.98	0.91	0.7	0.64	0.95	0.5	-0.13	-0.15	-0.66	0.45	-0.49	0.96	0.81	0.81	0.64	0.76	0.81	0.86	0.78	-0.37	0.86	0.92	0.96	0.96	0.96	0.93	0.91	0.95	1	0.97	0.97	0.7	0.73
CH4_cycling	CH4_Archaeal	methyl-coenzyme M reductase beta subunit	[EC:2.8.4.1]	K00401	mcrB	-0.12	0.15	0.64	0.42	-0.41	-0.62	0.68	0.78	0.75	0.93	0.7	0.96	0.89	0.71	0.62	0.95	0.5	-0.15	-0.16	-0.67	0.43	-0.47	0.94	0.78	0.78	0.63	0.74	0.81	0.85	0.75	-0.36	0.85	0.92	0.97	0.95	0.94	0.92	0.9	0.93	0.97	1	0.97	0.67	0.68
CH4_cycling	CH4_Archaeal	methyl-coenzyme M reductase gamma subunit	[EC:2.8.4.1]	K00402	mcrG	-0.1	0.17	0.65	0.42	-0.4	-0.63	0.68	0.77	0.74	0.93	0.7	0.96	0.88	0.69	0.61	0.95	0.5	-0.14	-0.13	-0.67	0.42	-0.44	0.94	0.77	0.78	0.63	0.73	0.8	0.83	0.75	-0.38	0.85	0.91	0.95	0.95	0.95	0.91	0.89	0.94	0.97	0.97	1	0.67	0.71
CH4_cycling	CH4_Archaeal	heterodisulfide reductase subunit A	[EC:1.8.98.1]	K03388	hdrA	-0.38	0.12	0.17	0.29	0.12	-0.11	0.59	0.71	0.7	0.65	0.95	0.69	0.84	0.71	0.5	0.72	0.52	-0.43	0.2	-0.12	0.46	-0.58	0.78	0.97	0.96	0.47	0.87	0.73	0.72	0.91	-0.53	0.78	0.72	0.69	0.65	0.7	0.63	0.61	0.75	0.7	0.67	0.67	1	0.79
CH4_cycling	CH4_Archaeal	heterodisulfide reductase subunit B	[EC:1.8.98.1]	K03389	hdrB	-0.07	0.09	0.46	0.35	-0.17	-0.34	0.52	0.71	0.68	0.73	0.86	0.75	0.78	0.64	0.6	0.74	0.36	-0.03	0.18	-0.38	0.35	-0.37	0.8	0.83	0.85	0.61	0.74	0.75	0.66	0.83	-0.38	0.74	0.69	0.72	0.75	0.72	0.72	0.71	0.79	0.73	0.68	0.71	0.79	1
CH4_cycling	CH4_Archaeal	heterodisulfide reductase subunit C	[EC:1.8.98.1]	K03390	hdrC	-0.15	0.16	0.22	0.29	0.1	-0.06	0.5	0.71	0.7	0.62	0.86	0.63	0.7	0.66	0.58	0.65	0.39	-0.32	0.14	-0.12	0.16	-0.55	0.66	0.79	0.78	0.58	0.78	0.65	0.62	0.8	-0.52	0.74	0.62	0.6	0.6	0.59	0.59	0.57	0.68	0.59	0.55	0.56	0.8	0.89
Sulfur	S2O3_oxidation	cytochrome c		K08738	CYC	0.23	-0.2	0.29	0.07	-0.35	-0.27	-0.44	-0.45	-0.5	-0.27	-0.55	-0.17	-0.38	-0.46	-0.3	-0.26	-0.22	0.59	-0.39	-0.36	-0.2	0.53	-0.25	-0.5	-0.48	-0.13	-0.47	-0.22	-0.36	-0.55	0.54	-0.46	-0.31	-0.24	-0.14	-0.22	-0.18	-0.14	-0.29	-0.19	-0.17	-0.16	-0.57	-0.33
Sulfur	SO4_D_and_A.reduction	sulfate adenylyltransferase subunit 1	[EC:2.7.7.4]	K00956	cysN	-0.2	-0.02	-0.03	0.02	-0.01	0.01	-0.02	-0.23	-0.15	-0.08	-0.36	-0.05	-0.14	-0.15	-0.27	-0.01	0.02	-0.36	-0.27	-0.04	0.06	0.06	-0.1	-0.23	-0.26	-0.26	-0.11	-0.19	-0.04	-0.21	-0.07	-0.09	0.02	-0.03	-0.06	0	-0.05	-0.05	-0.13	-0.05	0.02	-0.01	-0.2	-0.51
Sulfur	SO4_D_and_A.reduction	sulfate adenylyltransferase subunit 2	[EC:2.7.7.4]	K00957	cysD	0.07	-0.06	0.06	-0.22	-0.23	-0.14	-0.21	-0.52	-0.52	-0.27	-0.62	-0.16	-0.39	-0.42	-0.42	-0.2	-0.26	0.14	-0.14	-0.13	0.04	0.59	-0.21	-0.45	-0.45	-0.33	-0.39	-0.26	-0.28	-0.44	0.38	-0.4	-0.22	-0.19	-0.17	-0.16	-0.21	-0.23	-0.31	-0.17	-0.1	-0.1	-0.48	-0.55
Sulfur	SO4_D_and_A.reduction	sulfate adenylyltransferase	[EC:2.7.7.4]	K00958	sat, met3	0.58	0.16	-0.21	-0.54	-0.1	0.12	-0.53	-0.65	-0.72	-0.61	-0.5	-0.58	-0.63	-0.67	-0.45	-0.67	-0.59	0.68	0.52	0.24	0.08	0.83	-0.54	-0.48	-0.45	-0.36	-0.64	-0.4	-0.56	-0.45	0.66	-0.71	-0.67	-0.59	-0.53	-0.62	-0.6	-0.6	-0.62	-0.57	-0.6	-0.56	-0.49	-0.25
Sulfur	SO4_D.reduction	adenylylsulfate reductase, subunit A	[EC:1.8.99.2]	K00394	aprA	-0.24	0.18	-0.58	-0.27	0.64	0.6	0.02	-0.01	0.02	-0.22	0.28	-0.22	-0.03	0.08	-0.08	-0.14	0.06	-0.52	0.37	0.61	-0.06	-0.14	-0.12	0.22	0.21	-0.06	0.27	0.03	-0.06	0.22	-0.3	0.02	-0.15	-0.21	-0.26	-0.21	-0.27	-0.3	-0.11	-0.24	-0.24	-0.24	0.39	0.15
Sulfur	SO4_D.reduction	adenylylsulfate reductase, subunit B	[EC:1.8.99.2]	K00395	aprB	-0.21	0.17	-0.54	-0.2	0.67	0.65	-0.02	0.02	0.04	-0.22	0.29	-0.21	-0.04	0.08	-0.05	-0.14	0.05	-0.48	0.28	0.59	-0.15	-0.18	-0.13	0.2	0.18	-0.02	0.26	0.05	-0.05	0.21	-0.32	0.01	-0.15	-0.21	-0.25	-0.2	-0.24	-0.27	-0.11	-0.23	-0.25	-0.24	0.37	0.17
Sulfur	SO4_D.reduction	sulfite reductase alpha subunit	[EC:1.8.99.3 1.8.99.5]	K11180	dsrA	-0.57	0.06	-0.48	0.01	0.63	0.5	0.24	0.25	0.31	0.05	0.47	0.03	0.25	0.36	0.07	0.14	0.36	-0.81	0.13	0.51	0	-0.54	0.12	0.43	0.4	0.03	0.5	0.18	0.2	0.41	-0.54	0.31	0.16	0.06	-0.02	0.08	0.01	-0.03	0.15	0.04	0.03	0.02	0.6	0.15
Sulfur	SO4_D.reduction	sulfite reductase beta subunit	[EC:1.8.99.3 1.8.99.5]	K11181	dsrB	-0.55	0.1	-0.44	0	0.6	0.47	0.3	0.31	0.35	0.11	0.53	0.1	0.31	0.41	0.12	0.21	0.37	-0.8	0.15	0.46	0.08	-0.53	0.19	0.51	0.48	0.07	0.55	0.25	0.27	0.48	-0.55	0.37	0.23	0.14	0.05	0.16	0.07	0.03	0.21	0.12	0.11	0.09	0.67	0.21
Sulfur	SO4_A.reduction	3'-phosphoadenosine 5'-phosphosulfate synthase	[EC:2.7.7.4 2.7.1.25]	K13811	PAPSS	0.45	-0.14	-0.18	-0.36	-0.13	0.13	-0.57	-0.63	-0.7	-0.67	-0.61	-0.64	-0.68	-0.65	-0.38	-0.74	-0.62	0.69	0.23	0.22	-0.22	0.73	-0.68	-0.66	-0.63	-0.45	-0.76	-0.57	-0.66	-0.62	0.62	-0.74	-0.72	-0.64	-0.62	-0.69	-0.62	-0.61	-0.71	-0.66	-0.66	-0.66	-0.67	-0.4
Sulfur	SO4_A.reduction	adenylylsulfate kinase	[EC:2.7.1.25]	K00860	cysC	0.43	-0.03	-0.45	-0.57	0.1	0.35	-0.56	-0.67	-0.73	-0.76	-0.56	-0.74	-0.77	-0.64	-0.46	-0.8	-0.65	0.47	0.46	0.49	-0.21	0.7	-0.72	-0.6	-0.59	-0.5	-0.7	-0.61	-0.72	-0.59	0.5	-0.77	-0.82	-0.75	-0.71	-0.78	-0.74	-0.77	-0.77	-0.76	-0.78	-0.75	-0.57	-0.38
Sulfur	SO4_A.reduction	bifunctional enzyme CysN/CysC	[EC:2.7.7.4 2.7.1.25]	K00955	cysNC	0.25	-0.12	-0.04	-0.27	-0.13	0.03	-0.54	-0.74	-0.74	-0.56	-0.81	-0.44	-0.66	-0.68	-0.56	-0.51	-0.47	0.39	-0.19	-0.03	-0.18	0.73	-0.51	-0.71	-0.71	-0.42	-0.66	-0.46	-0.56	-0.72	0.6	-0.72	-0.55	-0.5	-0.43	-0.48	-0.47	-0.47	-0.58	-0.46	-0.42	-0.43	-0.74	-0.67
Sulfur	SO4_A.reduction	phosphoadenosine phosphosulfate reductase	[EC:1.8.4.8 1.8.4.10]	K00390	cysH	0.47	-0.16	0.16	-0.18	-0.4	-0.19	-0.55	-0.59	-0.63	-0.48	-0.73	-0.4	-0.58	-0.65	-0.35	-0.52	-0.56	0.8	-0.1	-0.17	-0.16	0.73	-0.49	-0.7	-0.68	-0.34	-0.74	-0.46	-0.52	-0.7	0.67	-0.68	-0.54	-0.46	-0.36	-0.48	-0.37	-0.36	-0.54	-0.42	-0.42	-0.41	-0.8	-0.46
Sulfur	SO4_A.reduction	sulfite reductase (NADPH) flavoprotein alpha-component	[EC:1.8.1.2]	K00380	cysJ	0.16	-0.01	0.34	0.13	-0.29	-0.31	-0.19	-0.25	-0.25	-0.03	-0.44	0.03	-0.19	-0.27	-0.18	0	-0.05	0.26	-0.51	-0.44	-0.15	0.25	-0.06	-0.36	-0.36	0.1	-0.19	-0.01	-0.08	-0.35	0.33	-0.2	-0.03	-0.02	0.03	0	-0.01	0.05	-0.05	0.01	0.05	0.04	-0.45	-0.32
Sulfur	SO4_A.reduction	sulfite reductase (NADPH) hemoprotein beta-component	[EC:1.8.1.2]	K00381	cysI	0.09	-0.29	-0.39	-0.33	0.18	0.36	-0.68	-0.82	-0.79	-0.83	-0.83	-0.75	-0.85	-0.73	-0.64	-0.77	-0.47	0.23	-0.13	0.36	-0.47	0.65	-0.78	-0.82	-0.82	-0.61	-0.73	-0.7	-0.82	-0.84	0.39	-0.85	-0.81	-0.79	-0.72	-0.77	-0.76	-0.74	-0.81	-0.77	-0.76	-0.75	-0.77	-0.75
Sulfur	SO4_A.reduction	sulfite reductase (ferredoxin)	[EC:1.8.7.1]	K00392	sir	0.54	0.02	-0.19	-0.44	-0.05	0.17	-0.6	-0.75	-0.8	-0.7	-0.77	-0.67	-0.77	-0.75	-0.49	-0.77	-0.62	0.65	0.15	0.2	-0.23	0.73	-0.72	-0.78	-0.76	-0.39	-0.81	-0.57	-0.67	-0.73	0.78	-0.84	-0.77	-0.72	-0.65	-0.73	-0.68	-0.65	-0.75	-0.69	-0.69	-0.68	-0.8	-0.58
[truncated: 16 more columns]

## Sheet: Table S8
Table S8. Pearson's correlations among microbial taxa and soil methane fluxes, for each taxonomic rank. Correlations are among log10 transformed CH4 fluxes and DESeq2 normalized 16S rRNA read counts. Data exactly matches that in Figure 3a (including ordering), though shading of r values is less granular here.
Domain	Phylum	Class	Order	Family	Genus	Phylum_r	Class_r	Order_r	Family_r	Genus_r		COLOR KEY
Archaea	Aenigmarchaeota	Aenigmarchaeia	Aenigmarchaeales	AenigmarchaealesOR	AenigmarchaealesOR	-0.05	-0.05	-0.05	-0.05	-0.05		r > 0.4
Archaea	Altiarchaeota	Altiarchaeia	Altiarchaeales	Altiarchaeaceae	Cand. Altiarchaeum	0.33	0.33	0.33	0.33	0.33		r < -0.4
Archaea	Asgardarchaeota	Lokiarchaeia	LokiarchaeiaCL	LokiarchaeiaCL	LokiarchaeiaCL	-0.05	-0.05	-0.05	-0.05	-0.05
Archaea	Crenarchaeota	Bathyarchaeia	BathyarchaeiaCL	BathyarchaeiaCL	BathyarchaeiaCL	0.32	0.12	0.12	0.12	0.12
Archaea	Crenarchaeota	Nitrososphaeria	Nitrosopumilales	Nitrosopumilaceae	Cand. Nitrosopumilus	0.32	0.28	-0.38	-0.38	-0.25
Archaea	Crenarchaeota	Nitrososphaeria	Nitrosopumilales	Nitrosopumilaceae	Cand. Nitrosotenuis	0.32	0.28	-0.38	-0.38	-0.23
Archaea	Crenarchaeota	Nitrososphaeria	Nitrosopumilales	Nitrosopumilaceae	Nitrosarchaeum	0.32	0.28	-0.38	-0.38	-0.32
Archaea	Crenarchaeota	Nitrososphaeria	Nitrosopumilales	Nitrosopumilaceae	NitrosopumilaceaeFA	0.32	0.28	-0.38	-0.38	-0.22
Archaea	Crenarchaeota	Nitrososphaeria	Nitrososphaerales	Nitrososphaeraceae	Cand. Nitrocosmicus	0.32	0.28	0.52	0.52	0.26
Archaea	Crenarchaeota	Nitrososphaeria	Nitrososphaerales	Nitrososphaeraceae	Cand. Nitrososphaera	0.32	0.28	0.52	0.52	0.36
Archaea	Crenarchaeota	Nitrososphaeria	Nitrososphaerales	Nitrososphaeraceae	NitrososphaeraceaeFA	0.32	0.28	0.52	0.52	0.51
Archaea	Crenarchaeota	Nitrososphaeria	Nitrosotaleales	Nitrosotaleaceae	NitrosotaleaceaeFA	0.32	0.28	-0.17	-0.17	-0.17
Archaea	Euryarchaeota	Methanobacteria	Methanobacteriales	Methanobacteriaceae	Methanobacterium	0.35	0.35	0.35	0.35	0.35
Archaea	Euryarchaeota	Thermococci	Methanofastidiosales	Methanofastidiosaceae	Cand. Methanofastidiosum	0.35	0.25	0.25	0.25	0.25
Archaea	Halobacteriota	Halobacteria	Halobacterales	Haloadaptaceae	Haladaptatus	0.53	0.42	0.42	0.41	0.41
Archaea	Halobacteriota	Halobacteria	Halobacterales	Haloferacaceae	HaloferacaceaeFA	0.53	0.42	0.42	0.34	0.34
Archaea	Halobacteriota	Methanocellia	Methanocellales	Methanocellaceae	Rice Cluster I	0.53	0.27	0.27	0.27	0.27
Archaea	Halobacteriota	Methanomicrobia	Methanomicrobiales	Methanocorpusculaceae	Methanocorpusculum	0.53	0.34	0.34	0.24	0.24
Archaea	Halobacteriota	Methanomicrobia	Methanomicrobiales	MethanomicrobialesOR	MethanomicrobialesOR	0.53	0.34	0.34	0.25	0.25
Archaea	Halobacteriota	Methanomicrobia	Methanomicrobiales	Methanoregulaceae	Methanolinea	0.53	0.34	0.34	0.34	0.24
Archaea	Halobacteriota	Methanomicrobia	Methanomicrobiales	Methanoregulaceae	Methanoregula	0.53	0.34	0.34	0.34	0.31
Archaea	Halobacteriota	Methanomicrobia	Methanomicrobiales	Methanospirillaceae	Methanospirillum	0.53	0.34	0.34	0.18	0.18
Archaea	Halobacteriota	Methanosarcinia	Methanosarcinales	Methanoperedenaceae	Cand. Methanoperedens	0.53	0.54	0.54	0.38	0.38
Archaea	Halobacteriota	Methanosarcinia	Methanosarcinales	Methanosaetaceae	Methanosaeta	0.53	0.54	0.54	0.36	0.36
Archaea	Halobacteriota	Methanosarcinia	Methanosarcinales	Methanosarcinaceae	ANME-3	0.53	0.54	0.54	0.45	0.11
Archaea	Halobacteriota	Methanosarcinia	Methanosarcinales	Methanosarcinaceae	Methanosarcina	0.53	0.54	0.54	0.45	0.47
Archaea	Nanoarchaeota	Nanoarchaeia	Woesearchaeales	GW2011_GWC1_47_15	GW2011_GWC1_47_15FA	-0.17	-0.17	-0.17	0.03	0.03
Archaea	Nanoarchaeota	Nanoarchaeia	Woesearchaeales	SCGC AAA011-D5	SCGC AAA011-D5FA	-0.17	-0.17	-0.17	-0.06	-0.06
Archaea	Nanoarchaeota	Nanoarchaeia	Woesearchaeales	WoesearchaealesOR	WoesearchaealesOR	-0.17	-0.17	-0.17	-0.17	-0.17
Archaea	Thermoplasmatota	Thermoplasmata	Marine Benthic Group D and DHVEG-1	Marine Benthic Group D and DHVEG-1OR	Marine Benthic Group D and DHVEG-1OR	0.24	0.24	0.14	0.14	0.14
Archaea	Thermoplasmatota	Thermoplasmata	Methanomassiliicoccales	Methanomassiliicoccaceae	MethanomassiliicoccaceaeFA	0.24	0.24	0.36	0.37	0.43
Archaea	Thermoplasmatota	Thermoplasmata	Methanomassiliicoccales	Methanomassiliicoccaceae	Methanomassiliicoccus	0.24	0.24	0.36	0.37	0.23
Archaea	Thermoplasmatota	Thermoplasmata	Methanomassiliicoccales	MethanomassiliicoccalesOR	MethanomassiliicoccalesOR	0.24	0.24	0.36	0.09	0.09
Archaea	Thermoplasmatota	Thermoplasmata	ThermoplasmataCL	ThermoplasmataCL	ThermoplasmataCL	0.24	0.24	-0.09	-0.09	-0.09
Bacteria	Acidobacteriota	Acidobacteriae	AcidobacteriaeCL	AcidobacteriaeCL	AcidobacteriaeCL	-0.08	0.11	-0.1	-0.1	-0.1
Bacteria	Acidobacteriota	Acidobacteriae	Acidobacteriales	Acidobacteriaceae (Subgroup 1)	Acidobacteriaceae (Subgroup 1)FA	-0.08	0.11	0.15	0.32	0.35
Bacteria	Acidobacteriota	Acidobacteriae	Acidobacteriales	Acidobacteriaceae (Subgroup 1)	Acidobacterium	-0.08	0.11	0.15	0.32	0.07
Bacteria	Acidobacteriota	Acidobacteriae	Acidobacteriales	Acidobacteriaceae (Subgroup 1)	Occallatibacter	-0.08	0.11	0.15	0.32	0.19
Bacteria	Acidobacteriota	Acidobacteriae	Acidobacteriales	AcidobacterialesOR	AcidobacterialesOR	-0.08	0.11	0.15	0.15	0.15
Bacteria	Acidobacteriota	Acidobacteriae	Acidobacteriales	Koribacteraceae	Cand. Koribacter	-0.08	0.11	0.15	0.05	0.05
Bacteria	Acidobacteriota	Acidobacteriae	AKIW659	AKIW659OR	AKIW659OR	-0.08	0.11	0.31	0.31	0.31
Bacteria	Acidobacteriota	Acidobacteriae	AMGG11	AMGG11OR	AMGG11OR	-0.08	0.11	0.38	0.38	0.38
Bacteria	Acidobacteriota	Acidobacteriae	Bryobacterales	Bryobacteraceae	Bryobacter	-0.08	0.11	0	0	0
Bacteria	Acidobacteriota	Acidobacteriae	Elev-16S-1166	Elev-16S-1166OR	Elev-16S-1166OR	-0.08	0.11	0	0	0
Bacteria	Acidobacteriota	Acidobacteriae	GOUTB8	GOUTB8OR	GOUTB8OR	-0.08	0.11	0.3	0.3	0.3
Bacteria	Acidobacteriota	Acidobacteriae	Paludibaculum	PaludibaculumOR	PaludibaculumOR	-0.08	0.11	0.05	0.05	0.05
Bacteria	Acidobacteriota	Acidobacteriae	PAUC26f	PAUC26fOR	PAUC26fOR	-0.08	0.11	-0.21	-0.21	-0.21
Bacteria	Acidobacteriota	Acidobacteriae	Solibacterales	Solibacteraceae	Cand. Solibacter	-0.08	0.11	0.53	0.53	0.53
Bacteria	Acidobacteriota	Acidobacteriae	Subgroup 12	Subgroup 12OR	Subgroup 12OR	-0.08	0.11	-0.29	-0.29	-0.29
Bacteria	Acidobacteriota	Acidobacteriae	Subgroup 13	Subgroup 13OR	Subgroup 13OR	-0.08	0.11	-0.14	-0.14	-0.14
Bacteria	Acidobacteriota	Acidobacteriae	Subgroup 15	Subgroup 15OR	Subgroup 15OR	-0.08	0.11	-0.02	-0.02	-0.02
Bacteria	Acidobacteriota	Acidobacteriae	Subgroup 2	Subgroup 2OR	Subgroup 2OR	-0.08	0.11	-0.02	-0.02	-0.02
Bacteria	Acidobacteriota	Aminicenantia	Aminicenantales	AminicenantalesOR	AminicenantalesOR	-0.08	-0.06	-0.06	-0.06	-0.06
Bacteria	Acidobacteriota	AT-s3-28	AT-s3-28CL	AT-s3-28CL	AT-s3-28CL	-0.08	-0.26	-0.26	-0.26	-0.26
Bacteria	Acidobacteriota	Blastocatellia	11-24	11-24OR	11-24OR	-0.08	0.2	-0.23	-0.23	-0.23
Bacteria	Acidobacteriota	Blastocatellia	Blastocatellales	Blastocatellaceae	Blastocatella	-0.08	0.2	-0.2	-0.2	-0.35
Bacteria	Acidobacteriota	Blastocatellia	Blastocatellales	Blastocatellaceae	BlastocatellaceaeFA	-0.08	0.2	-0.2	-0.2	-0.1
Bacteria	Acidobacteriota	Blastocatellia	Blastocatellales	Blastocatellaceae	JGI 0001001-H03	-0.08	0.2	-0.2	-0.2	-0.14
Bacteria	Acidobacteriota	Blastocatellia	DS-100	DS-100OR	DS-100OR	-0.08	0.2	-0.28	-0.28	-0.28
Bacteria	Acidobacteriota	Blastocatellia	Pyrinomonadales	Pyrinomonadaceae	RB41	-0.08	0.2	0.39	0.39	0.39
Bacteria	Acidobacteriota	d142	d142CL	d142CL	d142CL	-0.08	-0.12	-0.12	-0.12	-0.12
Bacteria	Acidobacteriota	Holophagae	Acanthopleuribacterales	Acanthopleuribacteraceae	Acanthopleuribacter	-0.08	0.09	-0.11	-0.11	-0.27
Bacteria	Acidobacteriota	Holophagae	Acanthopleuribacterales	Acanthopleuribacteraceae	Thermotomaculum	-0.08	0.09	-0.11	-0.11	-0.07
Bacteria	Acidobacteriota	Holophagae	Holophagales	Holophagaceae	Geothrix	-0.08	0.09	0.16	0.16	0.12
Bacteria	Acidobacteriota	Holophagae	Holophagales	Holophagaceae	HolophagaceaeFA	-0.08	0.09	0.16	0.16	0.2
Bacteria	Acidobacteriota	Holophagae	Subgroup 7	Subgroup 7OR	Subgroup 7OR	-0.08	0.09	-0.02	-0.02	-0.02
Bacteria	Acidobacteriota	ODP1230B23.02	ODP1230B23.02CL	ODP1230B23.02CL	ODP1230B23.02CL	-0.08	-0.17	-0.17	-0.17	-0.17
Bacteria	Acidobacteriota	Subgroup 11	Subgroup 11CL	Subgroup 11CL	Subgroup 11CL	-0.08	-0.29	-0.29	-0.29	-0.29
Bacteria	Acidobacteriota	Subgroup 18	Subgroup 18CL	Subgroup 18CL	Subgroup 18CL	-0.08	0.02	0.02	0.02	0.02
Bacteria	Acidobacteriota	Subgroup 21	Subgroup 21CL	Subgroup 21CL	Subgroup 21CL	-0.08	-0.31	-0.31	-0.31	-0.31
Bacteria	Acidobacteriota	Subgroup 22	Subgroup 22CL	Subgroup 22CL	Subgroup 22CL	-0.08	-0.34	-0.34	-0.34	-0.34
Bacteria	Acidobacteriota	Subgroup 25	Subgroup 25CL	Subgroup 25CL	Subgroup 25CL	-0.08	0.09	0.09	0.09	0.09
Bacteria	Acidobacteriota	Subgroup 26	Subgroup 26CL	Subgroup 26CL	Subgroup 26CL	-0.08	-0.31	-0.31	-0.31	-0.31
Bacteria	Acidobacteriota	Subgroup 5	Subgroup 5CL	Subgroup 5CL	Subgroup 5CL	-0.08	-0.05	-0.05	-0.05	-0.05
Bacteria	Acidobacteriota	Thermoanaerobaculia	Thermoanaerobaculales	Thermoanaerobaculaceae	Subgroup 10	-0.08	-0.39	-0.39	-0.39	-0.27
Bacteria	Acidobacteriota	Thermoanaerobaculia	Thermoanaerobaculales	Thermoanaerobaculaceae	Subgroup 23	-0.08	-0.39	-0.39	-0.39	-0.28
Bacteria	Acidobacteriota	Thermoanaerobaculia	Thermoanaerobaculales	Thermoanaerobaculaceae	Thermoanaerobaculum	-0.08	-0.39	-0.39	-0.39	-0.07
Bacteria	Acidobacteriota	Thermoanaerobaculia	Thermoanaerobaculales	Thermoanaerobaculaceae	TPD-58	-0.08	-0.39	-0.39	-0.39	0.18
Bacteria	Acidobacteriota	Vicinamibacteria	Subgroup 17	Subgroup 17OR	Subgroup 17OR	-0.08	0.06	-0.33	-0.33	-0.33
Bacteria	Acidobacteriota	Vicinamibacteria	Subgroup 9	Subgroup 9OR	Subgroup 9OR	-0.08	0.06	-0.33	-0.33	-0.33
Bacteria	Acidobacteriota	Vicinamibacteria	Vicinamibacterales	Vicinamibacteraceae	Luteitalea	-0.08	0.06	0.23	0.42	0.36
Bacteria	Acidobacteriota	Vicinamibacteria	Vicinamibacterales	Vicinamibacteraceae	Vicinamibacter	-0.08	0.06	0.23	0.42	0.02
Bacteria	Acidobacteriota	Vicinamibacteria	Vicinamibacterales	Vicinamibacteraceae	VicinamibacteraceaeFA	-0.08	0.06	0.23	0.42	0.42
Bacteria	Acidobacteriota	Vicinamibacteria	Vicinamibacterales	VicinamibacteralesOR	VicinamibacteralesOR	-0.08	0.06	0.23	0.11	0.11
Bacteria	Actinobacteriota	Acidimicrobiia	AcidimicrobiiaCL	AcidimicrobiiaCL	AcidimicrobiiaCL	0.35	0.1	0.41	0.41	0.41
Bacteria	Actinobacteriota	Acidimicrobiia	Actinomarinales	ActinomarinalesOR	ActinomarinalesOR	0.35	0.1	0.12	0.12	0.12
Bacteria	Actinobacteriota	Acidimicrobiia	IMCC26256	IMCC26256OR	IMCC26256OR	0.35	0.1	0.24	0.24	0.24
Bacteria	Actinobacteriota	Acidimicrobiia	Microtrichales	Iamiaceae	Iamia	0.35	0.1	-0.13	0.14	0.14
Bacteria	Actinobacteriota	Acidimicrobiia	Microtrichales	Ilumatobacteraceae	Ilumatobacter	0.35	0.1	-0.13	-0.24	-0.26
Bacteria	Actinobacteriota	Acidimicrobiia	Microtrichales	Ilumatobacteraceae	IlumatobacteraceaeFA	0.35	0.1	-0.13	-0.24	0.28
Bacteria	Actinobacteriota	Acidimicrobiia	Microtrichales	Microtrichaceae	IMCC26207	0.35	0.1	-0.13	-0.19	-0.18
Bacteria	Actinobacteriota	Acidimicrobiia	Microtrichales	Microtrichaceae	MicrotrichaceaeFA	0.35	0.1	-0.13	-0.19	0.02
Bacteria	Actinobacteriota	Acidimicrobiia	Microtrichales	Microtrichaceae	Sva0996 marine group	0.35	0.1	-0.13	-0.19	-0.11
Bacteria	Actinobacteriota	Acidimicrobiia	Microtrichales	MicrotrichalesOR	MicrotrichalesOR	0.35	0.1	-0.13	0.28	0.28
Bacteria	Actinobacteriota	Actinobacteria	0319-7L14	0319-7L14OR	0319-7L14OR	0.35	0.38	0.36	0.36	0.36
Bacteria	Actinobacteriota	Actinobacteria	ActinobacteriaCL	ActinobacteriaCL	ActinobacteriaCL	0.35	0.38	0.02	0.02	0.02
Bacteria	Actinobacteriota	Actinobacteria	Corynebacteriales	Mycobacteriaceae	Mycobacterium	0.35	0.38	0.06	-0.02	-0.02
Bacteria	Actinobacteriota	Actinobacteria	Corynebacteriales	Nocardiaceae	Nocardia	0.35	0.38	0.06	0.52	0.46
Bacteria	Actinobacteriota	Actinobacteria	Corynebacteriales	Nocardiaceae	Rhodococcus	0.35	0.38	0.06	0.52	0.46
Bacteria	Actinobacteriota	Actinobacteria	FFCH16263	FFCH16263OR	FFCH16263OR	0.35	0.38	-0.28	-0.28	-0.28
Bacteria	Actinobacteriota	Actinobacteria	Frankiales	Acidothermaceae	Acidothermus	0.35	0.38	0.19	-0.06	-0.06
Bacteria	Actinobacteriota	Actinobacteria	Frankiales	Frankiaceae	Frankia	0.35	0.38	0.19	-0.06	-0.06
Bacteria	Actinobacteriota	Actinobacteria	Frankiales	FrankialesOR	FrankialesOR	0.35	0.38	0.19	-0.05	-0.05
Bacteria	Actinobacteriota	Actinobacteria	Frankiales	Geodermatophilaceae	Blastococcus	0.35	0.38	0.19	0.45	0.45
Bacteria	Actinobacteriota	Actinobacteria	Frankiales	Sporichthyaceae	Cand. Planktophila	0.35	0.38	0.19	0.48	0.19
Bacteria	Actinobacteriota	Actinobacteria	Frankiales	Sporichthyaceae	Longivirga	0.35	0.38	0.19	0.48	0.19
Bacteria	Actinobacteriota	Actinobacteria	Frankiales	Sporichthyaceae	Sporichthya	0.35	0.38	0.19	0.48	-0.01
Bacteria	Actinobacteriota	Actinobacteria	Frankiales	Sporichthyaceae	SporichthyaceaeFA	0.35	0.38	0.19	0.48	0.49
Bacteria	Actinobacteriota	Actinobacteria	Glycomycetales	Glycomycetaceae	Glycomyces	0.35	0.38	0.4	0.4	0.4
Bacteria	Actinobacteriota	Actinobacteria	Kineosporiales	Kineosporiaceae	KineosporiaceaeFA	0.35	0.38	0.23	0.23	0.23
Bacteria	Actinobacteriota	Actinobacteria	Micrococcales	Beutenbergiaceae	Beutenbergia	0.35	0.38	0.02	0.05	0.05
Bacteria	Actinobacteriota	Actinobacteria	Micrococcales	Cellulomonadaceae	Actinotalea	0.35	0.38	0.02	0.23	0.23
Bacteria	Actinobacteriota	Actinobacteria	Micrococcales	Demequinaceae	Demequina	0.35	0.38	0.02	0.04	0.04
Bacteria	Actinobacteriota	Actinobacteria	Micrococcales	Intrasporangiaceae	IntrasporangiaceaeFA	0.35	0.38	0.02	-0.19	-0.18
Bacteria	Actinobacteriota	Actinobacteria	Micrococcales	Intrasporangiaceae	Knoellia	0.35	0.38	0.02	-0.19	-0.15
Bacteria	Actinobacteriota	Actinobacteria	Micrococcales	Microbacteriaceae	Agromyces	0.35	0.38	0.02	0.44	0.37
Bacteria	Actinobacteriota	Actinobacteria	Micrococcales	Microbacteriaceae	Galbitalea	0.35	0.38	0.02	0.44	0.2
Bacteria	Actinobacteriota	Actinobacteria	Micrococcales	Micrococcaceae	Arthrobacter	0.35	0.38	0.02	0.43	0.43
Bacteria	Actinobacteriota	Actinobacteria	Micromonosporales	Micromonosporaceae	Catellatospora	0.35	0.38	0.3	0.3	0.54
Bacteria	Actinobacteriota	Actinobacteria	Micromonosporales	Micromonosporaceae	Luedemannella	0.35	0.38	0.3	0.3	0.26
Bacteria	Actinobacteriota	Actinobacteria	Micromonosporales	Micromonosporaceae	Micromonospora	0.35	0.38	0.3	0.3	0.19
Bacteria	Actinobacteriota	Actinobacteria	Micromonosporales	Micromonosporaceae	MicromonosporaceaeFA	0.35	0.38	0.3	0.3	0.14
Bacteria	Actinobacteriota	Actinobacteria	Nitriliruptorales	Nitriliruptoraceae	NitriliruptoraceaeFA	0.35	0.38	0.27	0.27	0.27
Bacteria	Actinobacteriota	Actinobacteria	PeM15	PeM15OR	PeM15OR	0.35	0.38	-0.09	-0.09	-0.09
Bacteria	Actinobacteriota	Actinobacteria	Propionibacteriales	Nocardioidaceae	Marmoricola	0.35	0.38	0.31	0.31	0.3
Bacteria	Actinobacteriota	Actinobacteria	Propionibacteriales	Nocardioidaceae	NocardioidaceaeFA	0.35	0.38	0.31	0.31	0.3
Bacteria	Actinobacteriota	Actinobacteria	Propionibacteriales	Nocardioidaceae	Nocardioides	0.35	0.38	0.31	0.31	0.3
Bacteria	Actinobacteriota	Actinobacteria	Propionibacteriales	PropionibacterialesOR	PropionibacterialesOR	0.35	0.38	0.31	0.34	0.34
Bacteria	Actinobacteriota	Actinobacteria	Pseudonocardiales	Pseudonocardiaceae	Amycolatopsis	0.35	0.38	0.46	0.46	0.45
Bacteria	Actinobacteriota	Actinobacteria	Pseudonocardiales	Pseudonocardiaceae	Pseudonocardia	0.35	0.38	0.46	0.46	0.27
Bacteria	Actinobacteriota	Actinobacteria	Pseudonocardiales	Pseudonocardiaceae	Saccharopolyspora	0.35	0.38	0.46	0.46	0.51
Bacteria	Actinobacteriota	Actinobacteria	Streptomycetales	Streptomycetaceae	Streptacidiphilus	0.35	0.38	0.46	0.46	0.35
Bacteria	Actinobacteriota	Actinobacteria	Streptomycetales	Streptomycetaceae	Streptomyces	0.35	0.38	0.46	0.46	0.46
Bacteria	Actinobacteriota	Actinobacteria	Streptosporangiales	Streptosporangiaceae	Nonomuraea	0.35	0.38	0.22	0.47	0.47
Bacteria	Actinobacteriota	Actinobacteria	Streptosporangiales	Thermomonosporaceae	Actinoallomurus	0.35	0.38	0.22	-0.01	0
Bacteria	Actinobacteriota	Actinobacteria	Streptosporangiales	Thermomonosporaceae	ThermomonosporaceaeFA	0.35	0.38	0.22	-0.01	-0.03
Bacteria	Actinobacteriota	Coriobacteriia	CG2-30-50-142	CG2-30-50-142OR	CG2-30-50-142OR	0.35	0.58	0.26	0.26	0.26
Bacteria	Actinobacteriota	Coriobacteriia	FS118-23B-02	FS118-23B-02OR	FS118-23B-02OR	0.35	0.58	0.15	0.15	0.15
Bacteria	Actinobacteriota	Coriobacteriia	OPB41	OPB41OR	OPB41OR	0.35	0.58	0.59	0.59	0.59
Bacteria	Actinobacteriota	MB-A2-108	MB-A2-108CL	MB-A2-108CL	MB-A2-108CL	0.35	0.17	0.17	0.17	0.17
Bacteria	Actinobacteriota	RBG-16-55-12	RBG-16-55-12CL	RBG-16-55-12CL	RBG-16-55-12CL	0.35	0.29	0.29	0.29	0.29
Bacteria	Actinobacteriota	Thermoleophilia	Gaiellales	Gaiellaceae	Gaiella	0.35	0.35	0.39	0.29	0.29
Bacteria	Actinobacteriota	Thermoleophilia	Gaiellales	GaiellalesOR	GaiellalesOR	0.35	0.35	0.39	0.48	0.48
Bacteria	Actinobacteriota	Thermoleophilia	Solirubrobacterales	67-14	67-14FA	0.35	0.35	0.17	0.11	0.11
Bacteria	Actinobacteriota	Thermoleophilia	Solirubrobacterales	Solirubrobacteraceae	Conexibacter	0.35	0.35	0.17	0.51	0.17
Bacteria	Actinobacteriota	Thermoleophilia	Solirubrobacterales	Solirubrobacteraceae	JCM 18997	0.35	0.35	0.17	0.51	0.15
Bacteria	Actinobacteriota	Thermoleophilia	Solirubrobacterales	Solirubrobacteraceae	Parviterribacter	0.35	0.35	0.17	0.51	0.19
Bacteria	Actinobacteriota	Thermoleophilia	Solirubrobacterales	Solirubrobacteraceae	Solirubrobacter	0.35	0.35	0.17	0.51	0.48
Bacteria	Actinobacteriota	Thermoleophilia	Solirubrobacterales	Solirubrobacteraceae	SolirubrobacteraceaeFA	0.35	0.35	0.17	0.51	0.14
Bacteria	Actinobacteriota	Thermoleophilia	Solirubrobacterales	SolirubrobacteralesOR	SolirubrobacteralesOR	0.35	0.35	0.17	0.12	0.12
Bacteria	Actinobacteriota	Thermoleophilia	ThermoleophiliaCL	ThermoleophiliaCL	ThermoleophiliaCL	0.35	0.35	0.42	0.42	0.42
Bacteria	Actinobacteriota	WCHB1-81	WCHB1-81CL	WCHB1-81CL	WCHB1-81CL	0.35	0.09	0.09	0.09	0.09
Bacteria	Armatimonadota	Chthonomonadetes	Chthonomonadales	ChthonomonadalesOR	ChthonomonadalesOR	0.35	0.61	0.61	0.61	0.61
Bacteria	Armatimonadota	DG-56	DG-56CL	DG-56CL	DG-56CL	0.35	0.09	0.09	0.09	0.09
Bacteria	Armatimonadota	Fimbriimonadia	Fimbriimonadales	Fimbriimonadaceae	FimbriimonadaceaeFA	0.35	-0.15	-0.15	-0.11	-0.11
Bacteria	Armatimonadota	Fimbriimonadia	Fimbriimonadales	FimbriimonadalesOR	FimbriimonadalesOR	0.35	-0.15	-0.15	-0.28	-0.28
Bacteria	Bacteroidota	Bacteroidia	Bacteroidales	Bacteroidaceae	Bacteroides	0.01	0.03	0.39	0.2	0.2
Bacteria	Bacteroidota	Bacteroidia	Bacteroidales	Bacteroidales UCG-001	Bacteroidales UCG-001FA	0.01	0.03	0.39	0.14	0.14
Bacteria	Bacteroidota	Bacteroidia	Bacteroidales	BacteroidalesOR	BacteroidalesOR	0.01	0.03	0.39	-0.04	-0.04
Bacteria	Bacteroidota	Bacteroidia	Bacteroidales	Bacteroidetes BD2-2	Bacteroidetes BD2-2FA	0.01	0.03	0.39	-0.2	-0.2
Bacteria	Bacteroidota	Bacteroidia	Bacteroidales	Bacteroidetes vadinHA17	Bacteroidetes vadinHA17FA	0.01	0.03	0.39	0.6	0.6
Bacteria	Bacteroidota	Bacteroidia	Bacteroidales	Barnesiellaceae	BarnesiellaceaeFA	0.01	0.03	0.39	0.08	0.08
Bacteria	Bacteroidota	Bacteroidia	Bacteroidales	Dysgonomonadaceae	DysgonomonadaceaeFA	0.01	0.03	0.39	0.12	0.12
Bacteria	Bacteroidota	Bacteroidia	Bacteroidales	M2PB4-65 termite group	M2PB4-65 termite groupFA	0.01	0.03	0.39	0.19	0.19
Bacteria	Bacteroidota	Bacteroidia	Bacteroidales	Marinilabiliaceae	[Cytophaga] xylanolytica group	0.01	0.03	0.39	0.2	0.2
Bacteria	Bacteroidota	Bacteroidia	Bacteroidales	Paludibacteraceae	Paludibacter	0.01	0.03	0.39	0.38	0.06
Bacteria	Bacteroidota	Bacteroidia	Bacteroidales	Paludibacteraceae	PaludibacteraceaeFA	0.01	0.03	0.39	0.38	0.39
Bacteria	Bacteroidota	Bacteroidia	Bacteroidales	Prolixibacteraceae	BSV13	0.01	0.03	0.39	-0.1	0.41
Bacteria	Bacteroidota	Bacteroidia	Bacteroidales	Prolixibacteraceae	Draconibacterium	0.01	0.03	0.39	-0.1	-0.27
Bacteria	Bacteroidota	Bacteroidia	Bacteroidales	Prolixibacteraceae	Meniscus	0.01	0.03	0.39	-0.1	0.21
Bacteria	Bacteroidota	Bacteroidia	Bacteroidales	Prolixibacteraceae	Prolixibacter	0.01	0.03	0.39	-0.1	-0.06
Bacteria	Bacteroidota	Bacteroidia	Bacteroidales	Prolixibacteraceae	ProlixibacteraceaeFA	0.01	0.03	0.39	-0.1	-0.07
Bacteria	Bacteroidota	Bacteroidia	Bacteroidales	Prolixibacteraceae	Roseimarinus	0.01	0.03	0.39	-0.1	0.2
Bacteria	Bacteroidota	Bacteroidia	Bacteroidales	Prolixibacteraceae	Sunxiuqinia	0.01	0.03	0.39	-0.1	-0.15
Bacteria	Bacteroidota	Bacteroidia	Bacteroidales	Prolixibacteraceae	WCHB1-32	0.01	0.03	0.39	-0.1	0.13
Bacteria	Bacteroidota	Bacteroidia	Bacteroidales	Rikenellaceae	DMER64	0.01	0.03	0.39	0.17	0.15
Bacteria	Bacteroidota	Bacteroidia	Bacteroidales	Rikenellaceae	Rikenellaceae RC9 gut group	0.01	0.03	0.39	0.17	0.14
Bacteria	Bacteroidota	Bacteroidia	Bacteroidales	SB-5	SB-5FA	0.01	0.03	0.39	0.49	0.49
Bacteria	Bacteroidota	Bacteroidia	Bacteroidales	Tannerellaceae	Cand. Vestibaculum	0.01	0.03	0.39	0.21	0.13
Bacteria	Bacteroidota	Bacteroidia	Bacteroidales	Tannerellaceae	Macellibacteroides	0.01	0.03	0.39	0.21	0.41
Bacteria	Bacteroidota	Bacteroidia	Bacteroidales	Williamwhitmaniaceae	Blvii28 wastewater-sludge group	0.01	0.03	0.39	0.17	0.17
Bacteria	Bacteroidota	Bacteroidia	Bacteroidetes VC2.1 Bac22	Bacteroidetes VC2.1 Bac22OR	Bacteroidetes VC2.1 Bac22OR	0.01	0.03	-0.15	-0.15	-0.15
Bacteria	Bacteroidota	Bacteroidia	BacteroidiaCL	BacteroidiaCL	BacteroidiaCL	0.01	0.03	0.08	0.08	0.08
Bacteria	Bacteroidota	Bacteroidia	Chitinophagales	37-13	37-13FA	0.01	0.03	-0.26	-0.13	-0.13
Bacteria	Bacteroidota	Bacteroidia	Chitinophagales	Chitinophagaceae	Aurantisolimonas	0.01	0.03	-0.26	-0.1	-0.11
Bacteria	Bacteroidota	Bacteroidia	Chitinophagales	Chitinophagaceae	ChitinophagaceaeFA	0.01	0.03	-0.26	-0.1	-0.17
Bacteria	Bacteroidota	Bacteroidia	Chitinophagales	Chitinophagaceae	Dinghuibacter	0.01	0.03	-0.26	-0.1	-0.16
Bacteria	Bacteroidota	Bacteroidia	Chitinophagales	Chitinophagaceae	Edaphobaculum	0.01	0.03	-0.26	-0.1	0.12
Bacteria	Bacteroidota	Bacteroidia	Chitinophagales	Chitinophagaceae	Ferruginibacter	0.01	0.03	-0.26	-0.1	0.03
Bacteria	Bacteroidota	Bacteroidia	Chitinophagales	Chitinophagaceae	Flavihumibacter	0.01	0.03	-0.26	-0.1	0.06
Bacteria	Bacteroidota	Bacteroidia	Chitinophagales	Chitinophagaceae	Lacibacter	0.01	0.03	-0.26	-0.1	0.06
Bacteria	Bacteroidota	Bacteroidia	Chitinophagales	Chitinophagaceae	Puia	0.01	0.03	-0.26	-0.1	0.15
Bacteria	Bacteroidota	Bacteroidia	Chitinophagales	Chitinophagaceae	Sediminibacterium	0.01	0.03	-0.26	-0.1	0.08
Bacteria	Bacteroidota	Bacteroidia	Chitinophagales	Chitinophagaceae	Terrimonas	0.01	0.03	-0.26	-0.1	-0.1
Bacteria	Bacteroidota	Bacteroidia	Chitinophagales	Chitinophagaceae	UTBCD1	0.01	0.03	-0.26	-0.1	-0.32
Bacteria	Bacteroidota	Bacteroidia	Chitinophagales	ChitinophagalesOR	ChitinophagalesOR	0.01	0.03	-0.26	-0.1	-0.1
Bacteria	Bacteroidota	Bacteroidia	Chitinophagales	Saprospiraceae	Lewinella	0.01	0.03	-0.26	-0.36	-0.24
Bacteria	Bacteroidota	Bacteroidia	Chitinophagales	Saprospiraceae	Phaeodactylibacter	0.01	0.03	-0.26	-0.36	-0.26
Bacteria	Bacteroidota	Bacteroidia	Chitinophagales	Saprospiraceae	Portibacter	0.01	0.03	-0.26	-0.36	-0.09
Bacteria	Bacteroidota	Bacteroidia	Chitinophagales	Saprospiraceae	SaprospiraceaeFA	0.01	0.03	-0.26	-0.36	-0.32
Bacteria	Bacteroidota	Bacteroidia	Cytophagales	Amoebophilaceae	AmoebophilaceaeFA	0.01	0.03	-0.47	-0.21	-0.13
Bacteria	Bacteroidota	Bacteroidia	Cytophagales	Amoebophilaceae	Cand. Amoebophilus	0.01	0.03	-0.47	-0.21	-0.19
Bacteria	Bacteroidota	Bacteroidia	Cytophagales	Cyclobacteriaceae	Algoriphagus	0.01	0.03	-0.47	-0.4	-0.19
Bacteria	Bacteroidota	Bacteroidia	Cytophagales	Cyclobacteriaceae	CyclobacteriaceaeFA	0.01	0.03	-0.47	-0.4	-0.4
Bacteria	Bacteroidota	Bacteroidia	Cytophagales	Cyclobacteriaceae	Fulvivirga	0.01	0.03	-0.47	-0.4	-0.14
Bacteria	Bacteroidota	Bacteroidia	Cytophagales	Flammeovirgaceae	Luteivirga	0.01	0.03	-0.47	0.05	0.05
Bacteria	Bacteroidota	Bacteroidia	Cytophagales	Microscillaceae	Chryseolinea	0.01	0.03	-0.47	-0.22	-0.07
Bacteria	Bacteroidota	Bacteroidia	Cytophagales	Microscillaceae	Hassallia	0.01	0.03	-0.47	-0.22	-0.05
Bacteria	Bacteroidota	Bacteroidia	Cytophagales	Microscillaceae	MicroscillaceaeFA	0.01	0.03	-0.47	-0.22	-0.27
Bacteria	Bacteroidota	Bacteroidia	Cytophagales	Microscillaceae	Ohtaekwangia	0.01	0.03	-0.47	-0.22	-0.25
Bacteria	Bacteroidota	Bacteroidia	Cytophagales	Microscillaceae	OLB12	0.01	0.03	-0.47	-0.22	-0.08
Bacteria	Bacteroidota	Bacteroidia	Flavobacteriales	Crocinitomicaceae	CrocinitomicaceaeFA	0.01	0.03	-0.33	-0.17	-0.17
Bacteria	Bacteroidota	Bacteroidia	Flavobacteriales	Crocinitomicaceae	Fluviicola	0.01	0.03	-0.33	-0.17	0
Bacteria	Bacteroidota	Bacteroidia	Flavobacteriales	Cryomorphaceae	CryomorphaceaeFA	0.01	0.03	-0.33	-0.13	-0.13
Bacteria	Bacteroidota	Bacteroidia	Flavobacteriales	Flavobacteriaceae	Actibacter	0.01	0.03	-0.33	-0.35	-0.21
Bacteria	Bacteroidota	Bacteroidia	Flavobacteriales	Flavobacteriaceae	Arenibacter	0.01	0.03	-0.33	-0.35	-0.07
Bacteria	Bacteroidota	Bacteroidia	Flavobacteriales	Flavobacteriaceae	Confluentibacter	0.01	0.03	-0.33	-0.35	0.01
Bacteria	Bacteroidota	Bacteroidia	Flavobacteriales	Flavobacteriaceae	Euzebyella	0.01	0.03	-0.33	-0.35	-0.18
Bacteria	Bacteroidota	Bacteroidia	Flavobacteriales	Flavobacteriaceae	FlavobacteriaceaeFA	0.01	0.03	-0.33	-0.35	-0.25
Bacteria	Bacteroidota	Bacteroidia	Flavobacteriales	Flavobacteriaceae	Flavobacterium	0.01	0.03	-0.33	-0.35	-0.13
Bacteria	Bacteroidota	Bacteroidia	Flavobacteriales	Flavobacteriaceae	Gaetbulibacter	0.01	0.03	-0.33	-0.35	-0.21
Bacteria	Bacteroidota	Bacteroidia	Flavobacteriales	Flavobacteriaceae	Gramella	0.01	0.03	-0.33	-0.35	-0.13
Bacteria	Bacteroidota	Bacteroidia	Flavobacteriales	Flavobacteriaceae	Hoppeia	0.01	0.03	-0.33	-0.35	-0.38
Bacteria	Bacteroidota	Bacteroidia	Flavobacteriales	Flavobacteriaceae	Lutibacter	0.01	0.03	-0.33	-0.35	-0.13
Bacteria	Bacteroidota	Bacteroidia	Flavobacteriales	Flavobacteriaceae	Maribacter	0.01	0.03	-0.33	-0.35	-0.16
Bacteria	Bacteroidota	Bacteroidia	Flavobacteriales	Flavobacteriaceae	Pseudozobellia	0.01	0.03	-0.33	-0.35	-0.15
Bacteria	Bacteroidota	Bacteroidia	Flavobacteriales	Flavobacteriaceae	Robiginitalea	0.01	0.03	-0.33	-0.35	-0.24
Bacteria	Bacteroidota	Bacteroidia	Flavobacteriales	Flavobacteriaceae	Salinimicrobium	0.01	0.03	-0.33	-0.35	0.16
Bacteria	Bacteroidota	Bacteroidia	Flavobacteriales	Flavobacteriaceae	Ulvibacter	0.01	0.03	-0.33	-0.35	-0.22
Bacteria	Bacteroidota	Bacteroidia	Flavobacteriales	Flavobacteriaceae	Zeaxanthinibacter	0.01	0.03	-0.33	-0.35	-0.13
Bacteria	Bacteroidota	Bacteroidia	Flavobacteriales	FlavobacterialesOR	FlavobacterialesOR	0.01	0.03	-0.33	0.05	0.05
Bacteria	Bacteroidota	Bacteroidia	Flavobacteriales	NS9 marine group	NS9 marine groupFA	0.01	0.03	-0.33	0.03	0.03
Bacteria	Bacteroidota	Bacteroidia	Sphingobacteriales	AKYH767	AKYH767FA	0.01	0.03	-0.1	-0.33	-0.33
Bacteria	Bacteroidota	Bacteroidia	Sphingobacteriales	CMW-169	CMW-169FA	0.01	0.03	-0.1	0.22	0.22
Bacteria	Bacteroidota	Bacteroidia	Sphingobacteriales	env.OPS 17	env.OPS 17FA	0.01	0.03	-0.1	0.08	0.08
Bacteria	Bacteroidota	Bacteroidia	Sphingobacteriales	FFCH9454	FFCH9454FA	0.01	0.03	-0.1	-0.15	-0.15
Bacteria	Bacteroidota	Bacteroidia	Sphingobacteriales	KD1-131	KD1-131FA	0.01	0.03	-0.1	0.21	0.21
Bacteria	Bacteroidota	Bacteroidia	Sphingobacteriales	KD3-93	KD3-93FA	0.01	0.03	-0.1	-0.02	-0.02
Bacteria	Bacteroidota	Bacteroidia	Sphingobacteriales	Lentimicrobiaceae	LentimicrobiaceaeFA	0.01	0.03	-0.1	0.06	0.05
Bacteria	Bacteroidota	Bacteroidia	Sphingobacteriales	Lentimicrobiaceae	Lentimicrobium	0.01	0.03	-0.1	0.06	0.19
Bacteria	Bacteroidota	Bacteroidia	Sphingobacteriales	NS11-12 marine group	NS11-12 marine groupFA	0.01	0.03	-0.1	0.06	0.06
Bacteria	Bacteroidota	Bacteroidia	Sphingobacteriales	S15A-MN91	S15A-MN91FA	0.01	0.03	-0.1	-0.14	-0.14
Bacteria	Bacteroidota	Bacteroidia	Sphingobacteriales	Sphingobacteriaceae	Mucilaginibacter	0.01	0.03	-0.1	0.14	0.14
Bacteria	Bacteroidota	Bacteroidia	Sphingobacteriales	SphingobacterialesOR	SphingobacterialesOR	0.01	0.03	-0.1	0.03	0.03
Bacteria	Bacteroidota	Bacteroidia	Sphingobacteriales	ST-12K33	ST-12K33FA	0.01	0.03	-0.1	-0.19	-0.19
Bacteria	Bacteroidota	Chlorobia	Chlorobiales	Chlorobiaceae	Chlorobaculum	0.01	0.14	0.14	0.14	0.12
Bacteria	Bacteroidota	Chlorobia	Chlorobiales	Chlorobiaceae	Chlorobium	0.01	0.14	0.14	0.14	0.17
Bacteria	Bacteroidota	Ignavibacteria	Ignavibacteriales	BSV40	BSV40FA	0.01	-0.01	-0.01	0.36	0.36
Bacteria	Bacteroidota	Ignavibacteria	Ignavibacteriales	Ignavibacteriaceae	Ignavibacterium	0.01	-0.01	-0.01	-0.12	-0.12
Bacteria	Bacteroidota	Ignavibacteria	Ignavibacteriales	IgnavibacterialesOR	IgnavibacterialesOR	0.01	-0.01	-0.01	0.09	0.09
Bacteria	Bacteroidota	Ignavibacteria	Ignavibacteriales	LD-RB-34	LD-RB-34FA	0.01	-0.01	-0.01	0.01	0.01
Bacteria	Bacteroidota	Ignavibacteria	Ignavibacteriales	Melioribacteraceae	IheB3-7	0.01	-0.01	-0.01	-0.31	-0.31
Bacteria	Bacteroidota	Ignavibacteria	Ignavibacteriales	Melioribacteraceae	MelioribacteraceaeFA	0.01	-0.01	-0.01	-0.31	-0.06
Bacteria	Bacteroidota	Ignavibacteria	Ignavibacteriales	PHOS-HE36	PHOS-HE36FA	0.01	-0.01	-0.01	0.09	0.09
Bacteria	Bacteroidota	Ignavibacteria	Ignavibacteriales	SR-FBR-L83	SR-FBR-L83FA	0.01	-0.01	-0.01	0.3	0.3
Bacteria	Bacteroidota	Ignavibacteria	Ignavibacteriales	UA-50	UA-50FA	0.01	-0.01	-0.01	0.34	0.34
Bacteria	Bacteroidota	Ignavibacteria	SJA-28	SJA-28OR	SJA-28OR	0.01	-0.01	0.03	0.03	0.03
Bacteria	Bacteroidota	Kapabacteria	Kapabacteriales	KapabacterialesOR	KapabacterialesOR	0.01	-0.16	-0.16	-0.16	-0.16
Bacteria	Bacteroidota	Kryptonia	Kryptoniales	BSV26	BSV26FA	0.01	0.01	0.01	0.01	0.01
Bacteria	Bacteroidota	Kryptonia	Kryptoniales	MSB-3C8	MSB-3C8FA	0.01	0.01	0.01	-0.18	-0.18
Bacteria	Bacteroidota	OC31	OC31CL	OC31CL	OC31CL	0.01	-0.18	-0.18	-0.18	-0.18
Bacteria	Bacteroidota	Rhodothermia	Balneolales	Balneolaceae	HK-RBC54	0.01	-0.31	0.08	0.08	0.08
Bacteria	Bacteroidota	Rhodothermia	Rhodothermales	Rhodothermaceae	RhodothermaceaeFA	0.01	-0.31	-0.32	-0.32	-0.32
Bacteria	Bdellovibrionota	Bdellovibrionia	Bacteriovoracales	Bacteriovoracaceae	BacteriovoracaceaeFA	0.15	0.16	0.13	0.13	0.1
Bacteria	Bdellovibrionota	Bdellovibrionia	Bacteriovoracales	Bacteriovoracaceae	Bacteriovorax	0.15	0.16	0.13	0.13	0.22
Bacteria	Bdellovibrionota	Bdellovibrionia	Bacteriovoracales	Bacteriovoracaceae	Peredibacter	0.15	0.16	0.13	0.13	0.18
Bacteria	Bdellovibrionota	Bdellovibrionia	Bdellovibrionales	Bdellovibrionaceae	Bdellovibrio	0.15	0.16	0.15	0.15	0.07
Bacteria	Bdellovibrionota	Bdellovibrionia	Bdellovibrionales	Bdellovibrionaceae	OM27 clade	0.15	0.16	0.15	0.15	0.11
Bacteria	Bdellovibrionota	Oligoflexia	0319-6G20	0319-6G20OR	0319-6G20OR	0.15	-0.01	-0.01	-0.01	-0.01
Bacteria	Caldatribacteriota	JS1	JS1CL	JS1CL	JS1CL	-0.02	-0.02	-0.02	-0.02	-0.02
Bacteria	Calditrichota	Calditrichia	Calditrichales	Calditrichaceae	Caldithrix	-0.24	-0.24	-0.24	-0.24	-0.22
Bacteria	Calditrichota	Calditrichia	Calditrichales	Calditrichaceae	CalditrichaceaeFA	-0.24	-0.24	-0.24	-0.24	0.02
Bacteria	Calditrichota	Calditrichia	Calditrichales	Calditrichaceae	Calorithrix	-0.24	-0.24	-0.24	-0.24	-0.15
Bacteria	Calditrichota	Calditrichia	Calditrichales	Calditrichaceae	JdFR-76	-0.24	-0.24	-0.24	-0.24	-0.28
Bacteria	Calditrichota	Calditrichia	Calditrichales	Calditrichaceae	SM23-31	-0.24	-0.24	-0.24	-0.24	0
Bacteria	Campylobacterota	Campylobacteria	Campylobacterales	CampylobacteralesOR	CampylobacteralesOR	-0.06	-0.06	-0.06	-0.04	-0.04
Bacteria	Campylobacterota	Campylobacteria	Campylobacterales	Sulfurimonadaceae	Sulfuricurvum	-0.06	-0.06	-0.06	0.1	0.36
Bacteria	Campylobacterota	Campylobacteria	Campylobacterales	Sulfurimonadaceae	Sulfurimonas	-0.06	-0.06	-0.06	0.1	-0.08
Bacteria	Campylobacterota	Campylobacteria	Campylobacterales	Sulfurospirillaceae	Sulfurospirillum	-0.06	-0.06	-0.06	0.19	0.19
Bacteria	Campylobacterota	Campylobacteria	Campylobacterales	Sulfurovaceae	Sulfurovum	-0.06	-0.06	-0.06	-0.1	-0.1
Bacteria	Chloroflexi	Anaerolineae	1-20	1-20OR	1-20OR	0.44	0.21	0.09	0.09	0.09
Bacteria	Chloroflexi	Anaerolineae	ADurb.Bin180	ADurb.Bin180OR	ADurb.Bin180OR	0.44	0.21	-0.1	-0.1	-0.1
Bacteria	Chloroflexi	Anaerolineae	AnaerolineaeCL	AnaerolineaeCL	AnaerolineaeCL	0.44	0.21	-0.15	-0.15	-0.15
Bacteria	Chloroflexi	Anaerolineae	Anaerolineales	Anaerolineaceae	ADurb.Bin120	0.44	0.21	0.31	0.31	-0.09
Bacteria	Chloroflexi	Anaerolineae	Anaerolineales	Anaerolineaceae	Anaerolinea	0.44	0.21	0.31	0.31	0.64
Bacteria	Chloroflexi	Anaerolineae	Anaerolineales	Anaerolineaceae	Anaerolineaceae UCG-001	0.44	0.21	0.31	0.31	0.48
Bacteria	Chloroflexi	Anaerolineae	Anaerolineales	Anaerolineaceae	AnaerolineaceaeFA	0.44	0.21	0.31	0.31	0.11
Bacteria	Chloroflexi	Anaerolineae	Anaerolineales	Anaerolineaceae	Bellilinea	0.44	0.21	0.31	0.31	0.39
Bacteria	Chloroflexi	Anaerolineae	Anaerolineales	Anaerolineaceae	GWD2-49-16	0.44	0.21	0.31	0.31	-0.16
Bacteria	Chloroflexi	Anaerolineae	Anaerolineales	Anaerolineaceae	Leptolinea	0.44	0.21	0.31	0.31	0.41
Bacteria	Chloroflexi	Anaerolineae	Anaerolineales	Anaerolineaceae	Levilinea	0.44	0.21	0.31	0.31	0.12
Bacteria	Chloroflexi	Anaerolineae	Anaerolineales	Anaerolineaceae	Longilinea	0.44	0.21	0.31	0.31	0.4
Bacteria	Chloroflexi	Anaerolineae	Anaerolineales	Anaerolineaceae	Ornatilinea	0.44	0.21	0.31	0.31	-0.05
Bacteria	Chloroflexi	Anaerolineae	Anaerolineales	Anaerolineaceae	Pelolinea	0.44	0.21	0.31	0.31	0.02
Bacteria	Chloroflexi	Anaerolineae	Anaerolineales	Anaerolineaceae	RBG-16-58-14	0.44	0.21	0.31	0.31	-0.13
Bacteria	Chloroflexi	Anaerolineae	Anaerolineales	Anaerolineaceae	Thermomarinilinea	0.44	0.21	0.31	0.31	-0.21
Bacteria	Chloroflexi	Anaerolineae	Anaerolineales	Anaerolineaceae	UTCFX1	0.44	0.21	0.31	0.31	0.35
Bacteria	Chloroflexi	Anaerolineae	Ardenticatenales	ArdenticatenalesOR	ArdenticatenalesOR	0.44	0.21	-0.34	-0.34	-0.34
Bacteria	Chloroflexi	Anaerolineae	Caldilineales	Caldilineaceae	CaldilineaceaeFA	0.44	0.21	0.4	0.4	0.35
Bacteria	Chloroflexi	Anaerolineae	Caldilineales	Caldilineaceae	Litorilinea	0.44	0.21	0.4	0.4	0.45
Bacteria	Chloroflexi	Anaerolineae	MSB-5B2	MSB-5B2OR	MSB-5B2OR	0.44	0.21	-0.09	-0.09	-0.09
Bacteria	Chloroflexi	Anaerolineae	RBG-13-54-9	RBG-13-54-9OR	RBG-13-54-9OR	0.44	0.21	-0.14	-0.14	-0.14
Bacteria	Chloroflexi	Anaerolineae	SBR1031	A4b	A4bFA	0.44	0.21	-0.07	-0.08	-0.08
Bacteria	Chloroflexi	Anaerolineae	SBR1031	SBR1031OR	SBR1031OR	0.44	0.21	-0.07	-0.04	-0.04
Bacteria	Chloroflexi	Anaerolineae	SJA-15	SJA-15OR	SJA-15OR	0.44	0.21	0.39	0.39	0.39
Bacteria	Chloroflexi	Anaerolineae	Thermoflexales	Thermoflexaceae	Thermoflexus	0.44	0.21	-0.15	-0.15	-0.15
Bacteria	Chloroflexi	Chloroflexia	Chloroflexales	Roseiflexaceae	RoseiflexaceaeFA	0.44	0.39	-0.02	-0.02	-0.02
Bacteria	Chloroflexi	Chloroflexia	Thermomicrobiales	AKYG1722	AKYG1722FA	0.44	0.39	0.39	0.1	0.1
Bacteria	Chloroflexi	Chloroflexia	Thermomicrobiales	JG30-KF-CM45	JG30-KF-CM45FA	0.44	0.39	0.39	0.41	0.41
Bacteria	Chloroflexi	Chloroflexia	Thermomicrobiales	Thermomicrobiaceae	Nitrolancea	0.44	0.39	0.39	0.34	0.34
Bacteria	Chloroflexi	Dehalococcoidia	661239	661239OR	661239OR	0.44	0.54	0.03	0.03	0.03
Bacteria	Chloroflexi	Dehalococcoidia	Dehalococcoidales	Dehalococcoidaceae	Dehalogenimonas	0.44	0.54	0.36	0.47	0.47
Bacteria	Chloroflexi	Dehalococcoidia	Dehalococcoidales	Dehalococcoidales Incertae Sedis	Dehalobium	0.44	0.54	0.36	-0.24	-0.24
Bacteria	Chloroflexi	Dehalococcoidia	Dehalococcoidales	DehalococcoidalesOR	DehalococcoidalesOR	0.44	0.54	0.36	0.22	0.22
Bacteria	Chloroflexi	Dehalococcoidia	DehalococcoidiaCL	DehalococcoidiaCL	DehalococcoidiaCL	0.44	0.54	0.35	0.35	0.35
Bacteria	Chloroflexi	Dehalococcoidia	GIF3	GIF3OR	GIF3OR	0.44	0.54	0.21	0.21	0.21
Bacteria	Chloroflexi	Dehalococcoidia	GIF9	AB-539-J10	AB-539-J10FA	0.44	0.54	0.33	0.41	0.41
Bacteria	Chloroflexi	Dehalococcoidia	GIF9	GIF9OR	GIF9OR	0.44	0.54	0.33	0.27	0.27
Bacteria	Chloroflexi	Dehalococcoidia	MSBL5	MSBL5OR	MSBL5OR	0.44	0.54	-0.1	-0.1	-0.1
Bacteria	Chloroflexi	Dehalococcoidia	S085	S085OR	S085OR	0.44	0.54	0.42	0.42	0.42
Bacteria	Chloroflexi	Dehalococcoidia	SAR202 clade	SAR202 cladeOR	SAR202 cladeOR	0.44	0.54	0.29	0.29	0.29
Bacteria	Chloroflexi	Dehalococcoidia	vadinBA26	vadinBA26OR	vadinBA26OR	0.44	0.54	0.35	0.35	0.35
Bacteria	Chloroflexi	Gitt-GS-136	Gitt-GS-136CL	Gitt-GS-136CL	Gitt-GS-136CL	0.44	0.01	0.01	0.01	0.01
Bacteria	Chloroflexi	JG30-KF-CM66	JG30-KF-CM66CL	JG30-KF-CM66CL	JG30-KF-CM66CL	0.44	0.41	0.41	0.41	0.41
Bacteria	Chloroflexi	KD4-96	KD4-96CL	KD4-96CL	KD4-96CL	0.44	0.34	0.34	0.34	0.34
Bacteria	Chloroflexi	Ktedonobacteria	C0119	C0119OR	C0119OR	0.44	0.46	0.46	0.46	0.46
Bacteria	Chloroflexi	OLB14	OLB14CL	OLB14CL	OLB14CL	0.44	0.17	0.17	0.17	0.17
Bacteria	Chloroflexi	SHA-26	SHA-26CL	SHA-26CL	SHA-26CL	0.44	0.45	0.45	0.45	0.45
Bacteria	Chloroflexi	TK10	TK10CL	TK10CL	TK10CL	0.44	0.36	0.36	0.36	0.36
Bacteria	Cloacimonadota	Cloacimonadia	Cloacimonadales	Cloacimonadaceae	CloacimonadaceaeFA	0.24	0.24	0.24	0.17	0.17
Bacteria	Cloacimonadota	Cloacimonadia	Cloacimonadales	CloacimonadalesOR	CloacimonadalesOR	0.24	0.24	0.24	0.19	0.19
Bacteria	Cloacimonadota	Cloacimonadia	Cloacimonadales	MSBL8	MSBL8FA	0.24	0.24	0.24	-0.14	-0.14
Bacteria	Cloacimonadota	Cloacimonadia	Cloacimonadales	PBS-18	PBS-18FA	0.24	0.24	0.24	0.24	0.24
Bacteria	Cyanobacteria	Cyanobacteriia	Chloroplast	ChloroplastOR	ChloroplastOR	-0.26	-0.27	-0.26	-0.26	-0.26
Bacteria	Cyanobacteria	Cyanobacteriia	Cyanobacteriales	Desertifilaceae	Roseofilum AO1-A	-0.26	-0.27	-0.14	-0.09	-0.09
Bacteria	Cyanobacteria	Cyanobacteriia	Cyanobacteriales	Oscillatoriaceae	Phormidium ETS-05	-0.26	-0.27	-0.14	-0.17	-0.17
Bacteria	Cyanobacteria	Cyanobacteriia	Synechococcales	Cyanobiaceae	Cyanobium PCC-6307	-0.26	-0.27	-0.15	-0.15	-0.15
Bacteria	Cyanobacteria	Vampirivibrionia	Gastranaerophilales	GastranaerophilalesOR	GastranaerophilalesOR	-0.26	0.19	0.28	0.28	0.28
Bacteria	Cyanobacteria	Vampirivibrionia	Obscuribacterales	Obscuribacteraceae	ObscuribacteraceaeFA	-0.26	0.19	-0.21	-0.21	-0.21
Bacteria	Dadabacteria	Dadabacteriia	Dadabacteriales	DadabacterialesOR	DadabacterialesOR	-0.47	-0.47	-0.47	-0.47	-0.47
Bacteria	Deferrisomatota	Defferrisomatia	Defferrisomatales	Defferrisomataceae	Deferrisoma	-0.17	-0.17	-0.17	-0.17	-0.17
Bacteria	Deinococcota	Deinococci	Deinococcales	Trueperaceae	Truepera	-0.19	-0.19	-0.19	-0.19	-0.19
Bacteria	Dependentiae	Babeliae	Babeliales	Babeliaceae	BabeliaceaeFA	0.01	0.01	0.01	0	0
Bacteria	Dependentiae	Babeliae	Babeliales	BabelialesOR	BabelialesOR	0.01	0.01	0.01	0.24	0.24
Bacteria	Dependentiae	Babeliae	Babeliales	UBA12409	UBA12409FA	0.01	0.01	0.01	0.14	0.14
Bacteria	Dependentiae	Babeliae	Babeliales	Vermiphilaceae	VermiphilaceaeFA	0.01	0.01	0.01	-0.05	-0.05
Bacteria	Desulfobacterota	Desulfarculia	Desulfarculales	Desulfarculaceae	Desulfocarbo	-0.25	-0.2	-0.2	-0.2	-0.2
Bacteria	Desulfobacterota	Desulfobaccia	Desulfobaccales	Desulfobaccaceae	Desulfobacca	-0.25	0.1	0.1	0.1	0.1
Bacteria	Desulfobacterota	Desulfobacteria	Desulfatiglandales	Desulfatiglandaceae	Desulfatiglans	-0.25	-0.24	-0.13	-0.13	-0.13
Bacteria	Desulfobacterota	Desulfobacteria	Desulfobacterales	Desulfobacteraceae	Desulfobacter	-0.25	-0.24	-0.26	-0.02	0.18
Bacteria	Desulfobacterota	Desulfobacteria	Desulfobacterales	Desulfobacteraceae	DesulfobacteraceaeFA	-0.25	-0.24	-0.26	-0.02	-0.19
Bacteria	Desulfobacterota	Desulfobacteria	Desulfobacterales	Desulfobacteraceae	Desulfobacterium	-0.25	-0.24	-0.26	-0.02	0.13
Bacteria	Desulfobacterota	Desulfobacteria	Desulfobacterales	Desulfobacteraceae	Desulfoconvexum	-0.25	-0.24	-0.26	-0.02	-0.05
Bacteria	Desulfobacterota	Desulfobacteria	Desulfobacterales	DesulfobacteralesOR	DesulfobacteralesOR	-0.25	-0.24	-0.26	-0.06	-0.06
Bacteria	Desulfobacterota	Desulfobacteria	Desulfobacterales	Desulfococcaceae	DesulfococcaceaeFA	-0.25	-0.24	-0.26	-0.24	-0.13
Bacteria	Desulfobacterota	Desulfobacteria	Desulfobacterales	Desulfococcaceae	Desulfococcus	-0.25	-0.24	-0.26	-0.24	-0.23
Bacteria	Desulfobacterota	Desulfobacteria	Desulfobacterales	Desulfococcaceae	Desulfonema	-0.25	-0.24	-0.26	-0.24	-0.1
Bacteria	Desulfobacterota	Desulfobacteria	Desulfobacterales	Desulfosarcinaceae	Desulfatirhabdium	-0.25	-0.24	-0.26	-0.25	0.28
Bacteria	Desulfobacterota	Desulfobacteria	Desulfobacterales	Desulfosarcinaceae	Desulfatitalea	-0.25	-0.24	-0.26	-0.25	-0.22
Bacteria	Desulfobacterota	Desulfobacteria	Desulfobacterales	Desulfosarcinaceae	Desulfosarcina	-0.25	-0.24	-0.26	-0.25	-0.23
Bacteria	Desulfobacterota	Desulfobacteria	Desulfobacterales	Desulfosarcinaceae	DesulfosarcinaceaeFA	-0.25	-0.24	-0.26	-0.25	-0.2
Bacteria	Desulfobacterota	Desulfobacteria	Desulfobacterales	Desulfosarcinaceae	Incertae Sedis	-0.25	-0.24	-0.26	-0.25	0.06
Bacteria	Desulfobacterota	Desulfobacteria	Desulfobacterales	Desulfosarcinaceae	LCP-80	-0.25	-0.24	-0.26	-0.25	-0.28
Bacteria	Desulfobacterota	Desulfobacteria	Desulfobacterales	Desulfosarcinaceae	SEEP-SRB1	-0.25	-0.24	-0.26	-0.25	-0.12
Bacteria	Desulfobacterota	Desulfobacteria	Desulfobacterales	Desulfosarcinaceae	Sva0081 sediment group	-0.25	-0.24	-0.26	-0.25	-0.23
Bacteria	Desulfobacterota	Desulfobulbia	Desulfobulbales	Desulfobulbaceae	Cand. Electrothrix	-0.25	-0.42	-0.42	-0.34	-0.27
Bacteria	Desulfobacterota	Desulfobulbia	Desulfobulbales	Desulfobulbaceae	DesulfobulbaceaeFA	-0.25	-0.42	-0.42	-0.34	-0.32
Bacteria	Desulfobacterota	Desulfobulbia	Desulfobulbales	Desulfobulbaceae	Desulfobulbus	-0.25	-0.42	-0.42	-0.34	-0.19
Bacteria	Desulfobacterota	Desulfobulbia	Desulfobulbales	DesulfobulbalesOR	DesulfobulbalesOR	-0.25	-0.42	-0.42	-0.16	-0.16
Bacteria	Desulfobacterota	Desulfobulbia	Desulfobulbales	Desulfocapsaceae	[Desulfobacterium] catecholicum group	-0.25	-0.42	-0.42	-0.35	0.23
Bacteria	Desulfobacterota	Desulfobulbia	Desulfobulbales	Desulfocapsaceae	Desulfocapsa	-0.25	-0.42	-0.42	-0.35	-0.05
Bacteria	Desulfobacterota	Desulfobulbia	Desulfobulbales	Desulfocapsaceae	DesulfocapsaceaeFA	-0.25	-0.42	-0.42	-0.35	-0.29
Bacteria	Desulfobacterota	Desulfobulbia	Desulfobulbales	Desulfocapsaceae	Desulfofustis	-0.25	-0.42	-0.42	-0.35	-0.24
Bacteria	Desulfobacterota	Desulfobulbia	Desulfobulbales	Desulfocapsaceae	Desulfopila	-0.25	-0.42	-0.42	-0.35	-0.12
Bacteria	Desulfobacterota	Desulfobulbia	Desulfobulbales	Desulfocapsaceae	Desulfoprunum	-0.25	-0.42	-0.42	-0.35	0.26
Bacteria	Desulfobacterota	Desulfobulbia	Desulfobulbales	Desulfocapsaceae	Desulforhopalus	-0.25	-0.42	-0.42	-0.35	-0.2
Bacteria	Desulfobacterota	Desulfobulbia	Desulfobulbales	Desulfocapsaceae	Desulfotalea	-0.25	-0.42	-0.42	-0.35	-0.24
Bacteria	Desulfobacterota	Desulfobulbia	Desulfobulbales	Desulfocapsaceae	SEEP-SRB4	-0.25	-0.42	-0.42	-0.35	-0.29
Bacteria	Desulfobacterota	Desulfobulbia	Desulfobulbales	Desulfurivibrionaceae	Desulfurivibrio	-0.25	-0.42	-0.42	0	-0.03
Bacteria	Desulfobacterota	Desulfobulbia	Desulfobulbales	Desulfurivibrionaceae	DesulfurivibrionaceaeFA	-0.25	-0.42	-0.42	0	0.01
Bacteria	Desulfobacterota	Desulfobulbia	Desulfobulbales	Desulfurivibrionaceae	MSBL7	-0.25	-0.42	-0.42	0	0.06
Bacteria	Desulfobacterota	Desulfomonilia	Desulfomonilales	Desulfomonilaceae	Desulfomonile	-0.25	0.12	0.12	0.12	0.12
Bacteria	Desulfobacterota	Desulfovibrionia	Desulfovibrionales	Desulfomicrobiaceae	Desulfomicrobium	-0.25	0.23	0.23	0.2	0.2
Bacteria	Desulfobacterota	Desulfovibrionia	Desulfovibrionales	Desulfovibrionaceae	Desulfovibrio	-0.25	0.23	0.23	0.17	0.17
Bacteria	Desulfobacterota	Desulfuromonadia	Bradymonadales	BradymonadalesOR	BradymonadalesOR	-0.25	-0.19	-0.1	-0.1	-0.1
Bacteria	Desulfobacterota	Desulfuromonadia	Desulfuromonadales	Desulfuromonadaceae	Cand. Deferrimonas	-0.25	-0.19	-0.19	0.27	0.28
Bacteria	Desulfobacterota	Desulfuromonadia	Desulfuromonadales	Desulfuromonadaceae	DesulfuromonadaceaeFA	-0.25	-0.19	-0.19	0.27	0.27
Bacteria	Desulfobacterota	Desulfuromonadia	Desulfuromonadales	Desulfuromonadaceae	Desulfuromonas	-0.25	-0.19	-0.19	0.27	0.09
Bacteria	Desulfobacterota	Desulfuromonadia	Desulfuromonadales	Desulfuromonadaceae	Trichloromonas	-0.25	-0.19	-0.19	0.27	0.29
Bacteria	Desulfobacterota	Desulfuromonadia	Desulfuromonadales	DesulfuromonadalesOR	DesulfuromonadalesOR	-0.25	-0.19	-0.19	0.31	0.31
Bacteria	Desulfobacterota	Desulfuromonadia	Desulfuromonadales	Geoalkalibacteraceae	Geoalkalibacter	-0.25	-0.19	-0.19	0.09	0.09
Bacteria	Desulfobacterota	Desulfuromonadia	Desulfuromonadales	Geopsychrobacteraceae	Desulfuromusa	-0.25	-0.19	-0.19	-0.18	-0.17
Bacteria	Desulfobacterota	Desulfuromonadia	Desulfuromonadales	Geopsychrobacteraceae	Geopsychrobacter	-0.25	-0.19	-0.19	-0.18	-0.19
Bacteria	Desulfobacterota	Desulfuromonadia	Desulfuromonadales	Geopsychrobacteraceae	GeopsychrobacteraceaeFA	-0.25	-0.19	-0.19	-0.18	-0.19
Bacteria	Desulfobacterota	Desulfuromonadia	Desulfuromonadales	Geothermobacteraceae	Geothermobacter	-0.25	-0.19	-0.19	-0.1	-0.1
Bacteria	Desulfobacterota	Desulfuromonadia	Desulfuromonadales	MA-28-I98C	MA-28-I98CFA	-0.25	-0.19	-0.19	0.25	0.25
Bacteria	Desulfobacterota	Desulfuromonadia	Desulfuromonadales	Sva1033	Sva1033FA	-0.25	-0.19	-0.19	-0.38	-0.38
Bacteria	Desulfobacterota	Desulfuromonadia	Desulfuromonadales	Syntrophotaleaceae	Syntrophotalea	-0.25	-0.19	-0.19	-0.12	-0.12
Bacteria	Desulfobacterota	Desulfuromonadia	DesulfuromonadiaCL	DesulfuromonadiaCL	DesulfuromonadiaCL	-0.25	-0.19	-0.17	-0.17	-0.17
Bacteria	Desulfobacterota	Desulfuromonadia	Geobacterales	Geobacteraceae	Citrifermentans	-0.25	-0.19	0.1	0.1	0.45
Bacteria	Desulfobacterota	Desulfuromonadia	Geobacterales	Geobacteraceae	Geobacter	-0.25	-0.19	0.1	0.1	0.36
Bacteria	Desulfobacterota	Desulfuromonadia	Geobacterales	Geobacteraceae	GeobacteraceaeFA	-0.25	-0.19	0.1	0.1	-0.01
Bacteria	Desulfobacterota	Desulfuromonadia	Geobacterales	Geobacteraceae	Geotalea	-0.25	-0.19	0.1	0.1	0.15
Bacteria	Desulfobacterota	Desulfuromonadia	Geobacterales	Geobacteraceae	Trichlorobacter	-0.25	-0.19	0.1	0.1	-0.2
Bacteria	Desulfobacterota	Desulfuromonadia	PB19	PB19OR	PB19OR	-0.25	-0.19	-0.2	-0.2	-0.2
Bacteria	Desulfobacterota	Dissulfuribacteria	Dissulfuribacterales	Dissulfuribacteraceae	DissulfuribacteraceaeFA	-0.25	-0.09	-0.09	-0.09	-0.09
Bacteria	Desulfobacterota	Syntrophia	Syntrophales	Smithellaceae	Smithella	-0.25	0.45	0.45	0.33	0.33
Bacteria	Desulfobacterota	Syntrophia	Syntrophales	Syntrophaceae	Syntrophus	-0.25	0.45	0.45	0.52	0.52
Bacteria	Desulfobacterota	Syntrophia	Syntrophales	SyntrophalesOR	SyntrophalesOR	-0.25	0.45	0.45	0.38	0.38
Bacteria	Desulfobacterota	Syntrophobacteria	Syntrophobacterales	Syntrophobacteraceae	Desulforhabdus	-0.25	0.04	0.04	0.15	-0.28
Bacteria	Desulfobacterota	Syntrophobacteria	Syntrophobacterales	Syntrophobacteraceae	Desulfovirga	-0.25	0.04	0.04	0.15	0.24
Bacteria	Desulfobacterota	Syntrophobacteria	Syntrophobacterales	Syntrophobacteraceae	Syntrophobacter	-0.25	0.04	0.04	0.15	0.32
Bacteria	Desulfobacterota	Syntrophobacteria	Syntrophobacterales	Syntrophobacteraceae	SyntrophobacteraceaeFA	-0.25	0.04	0.04	0.15	0.06
Bacteria	Desulfobacterota	Syntrophobacteria	Syntrophobacterales	SyntrophobacteralesOR	SyntrophobacteralesOR	-0.25	0.04	0.04	-0.2	-0.2
Bacteria	Desulfobacterota	Syntrophorhabdia	Syntrophorhabdales	Syntrophorhabdaceae	Syntrophorhabdus	-0.25	0.38	0.38	0.38	0.38
Bacteria	Elusimicrobiota	Elusimicrobia	Lineage IV	Lineage IVOR	Lineage IVOR	-0.28	-0.31	-0.3	-0.3	-0.3
Bacteria	Elusimicrobiota	Elusimicrobia	MVP-88	MVP-88OR	MVP-88OR	-0.28	-0.31	-0.22	-0.22	-0.22
Bacteria	Elusimicrobiota	Lineage IIa	Lineage IIaCL	Lineage IIaCL	Lineage IIaCL	-0.28	-0.28	-0.28	-0.28	-0.28
Bacteria	Elusimicrobiota	Lineage IIb	Lineage IIbCL	Lineage IIbCL	Lineage IIbCL	-0.28	-0.17	-0.17	-0.17	-0.17
Bacteria	Elusimicrobiota	Lineage IIc	Lineage IIcCL	Lineage IIcCL	Lineage IIcCL	-0.28	-0.25	-0.25	-0.25	-0.25
Bacteria	Entotheonellaeota	Entotheonellia	Entotheonellales	Entotheonellaceae	Cand. Entotheonella	0.39	0.39	0.39	0.39	0.35
Bacteria	Entotheonellaeota	Entotheonellia	Entotheonellales	Entotheonellaceae	EntotheonellaceaeFA	0.39	0.39	0.39	0.39	0.38
Bacteria	Fermentibacterota	Fermentibacteria	Fermentibacterales	Fermentibacteraceae	FermentibacteraceaeFA	0.33	0.33	0.33	0.33	0.33
Bacteria	Fibrobacterota	Chitinivibrionia	ChitinivibrioniaCL	ChitinivibrioniaCL	ChitinivibrioniaCL	0.27	0.28	0.28	0.28	0.28
Bacteria	Fibrobacterota	Fibrobacteria	Fibrobacterales	B122	B122FA	0.27	0.24	0.24	0.31	0.31
Bacteria	Fibrobacterota	Fibrobacteria	Fibrobacterales	BBMC-4	BBMC-4FA	0.27	0.24	0.24	0.23	0.23
Bacteria	Fibrobacterota	Fibrobacteria	Fibrobacterales	Fibrobacteraceae	FibrobacteraceaeFA	0.27	0.24	0.24	-0.24	-0.23
Bacteria	Fibrobacterota	Fibrobacteria	Fibrobacterales	Fibrobacteraceae	possible genus 04	0.27	0.24	0.24	-0.24	-0.19
Bacteria	Firmicutes	Bacilli	Acholeplasmatales	Acholeplasmataceae	EUB33-2	0.57	0.52	0.14	0.14	0.14
Bacteria	Firmicutes	Bacilli	Alicyclobacillales	Alicyclobacillaceae	Acidibacillus	0.57	0.52	0.32	0.32	0.21
Bacteria	Firmicutes	Bacilli	Alicyclobacillales	Alicyclobacillaceae	Alicyclobacillus	0.57	0.52	0.32	0.32	0.17
Bacteria	Firmicutes	Bacilli	Alicyclobacillales	Alicyclobacillaceae	Tumebacillus	0.57	0.52	0.32	0.32	0.31
Bacteria	Firmicutes	Bacilli	Bacillales	Bacillaceae	Bacillus	0.57	0.52	0.5	0.52	0.51
Bacteria	Firmicutes	Bacilli	Bacillales	Bacillaceae	Halobacillus	0.57	0.52	0.5	0.52	0.39
Bacteria	Firmicutes	Bacilli	Bacillales	Bacillaceae	Oceanobacillus	0.57	0.52	0.5	0.52	0.42
Bacteria	Firmicutes	Bacilli	Bacillales	Bacillaceae	Pontibacillus	0.57	0.52	0.5	0.52	0.35
Bacteria	Firmicutes	Bacilli	Bacillales	Bacillaceae	Sediminibacillus	0.57	0.52	0.5	0.52	0.27
Bacteria	Firmicutes	Bacilli	Bacillales	Bacillaceae	Terribacillus	0.57	0.52	0.5	0.52	0.54
Bacteria	Firmicutes	Bacilli	Bacillales	Bacillaceae	Virgibacillus	0.57	0.52	0.5	0.52	0.32
Bacteria	Firmicutes	Bacilli	Bacillales	BacillalesOR	BacillalesOR	0.57	0.52	0.5	0.08	0.08
Bacteria	Firmicutes	Bacilli	Bacillales	Marinococcaceae	Salsuginibacillus	0.57	0.52	0.5	0.26	0.26
Bacteria	Firmicutes	Bacilli	Bacillales	Planococcaceae	Domibacillus	0.57	0.52	0.5	0.5	0.43
Bacteria	Firmicutes	Bacilli	Bacillales	Planococcaceae	Lysinibacillus	0.57	0.52	0.5	0.5	0.26
Bacteria	Firmicutes	Bacilli	Bacillales	Planococcaceae	PlanococcaceaeFA	0.57	0.52	0.5	0.5	0.41
Bacteria	Firmicutes	Bacilli	Bacillales	Planococcaceae	Sporosarcina	0.57	0.52	0.5	0.5	0.52
Bacteria	Firmicutes	Bacilli	Bacillales	Sporolactobacillaceae	Pullulanibacillus	0.57	0.52	0.5	-0.05	-0.05
Bacteria	Firmicutes	Bacilli	Erysipelotrichales	Erysipelotrichaceae	Erysipelothrix	0.57	0.52	0.13	0.13	0.17
Bacteria	Firmicutes	Bacilli	Erysipelotrichales	Erysipelotrichaceae	Turicibacter	0.57	0.52	0.13	0.13	-0.19
Bacteria	Firmicutes	Bacilli	Haloplasmatales	Haloplasmataceae	Haloplasma	0.57	0.52	0.24	0.24	0.24
Bacteria	Firmicutes	Bacilli	Izemoplasmatales	Izemoplasmataceae	IzemoplasmataceaeFA	0.57	0.52	0.13	0.13	0.13
Bacteria	Firmicutes	Bacilli	Lactobacillales	Carnobacteriaceae	Trichococcus	0.57	0.52	0.38	0.38	0.38
Bacteria	Firmicutes	Bacilli	Paenibacillales	Paenibacillaceae	Ammoniphilus	0.57	0.52	0.57	0.57	0.5
Bacteria	Firmicutes	Bacilli	Paenibacillales	Paenibacillaceae	Cohnella	0.57	0.52	0.57	0.57	0.48
Bacteria	Firmicutes	Bacilli	Paenibacillales	Paenibacillaceae	PaenibacillaceaeFA	0.57	0.52	0.57	0.57	0.42
Bacteria	Firmicutes	Bacilli	Paenibacillales	Paenibacillaceae	Paenibacillus	0.57	0.52	0.57	0.57	0.51
Bacteria	Firmicutes	Bacilli	Thermoactinomycetales	Thermoactinomycetaceae	Shimazuella	0.57	0.52	0.49	0.49	0.49
Bacteria	Firmicutes	BRH-c20a	BRH-c20aCL	BRH-c20aCL	BRH-c20aCL	0.57	0.39	0.39	0.39	0.39
Bacteria	Firmicutes	Clostridia	Christensenellales	Christensenellaceae	Christensenellaceae R-7 group	0.57	0.46	0.3	0.3	0.26
Bacteria	Firmicutes	Clostridia	Christensenellales	Christensenellaceae	ChristensenellaceaeFA	0.57	0.46	0.3	0.3	0.31
Bacteria	Firmicutes	Clostridia	ClostridiaCL	ClostridiaCL	ClostridiaCL	0.57	0.46	-0.01	-0.01	-0.01
Bacteria	Firmicutes	Clostridia	Clostridiales	Caloramatoraceae	CaloramatoraceaeFA	0.57	0.46	0.43	0.42	0.47
Bacteria	Firmicutes	Clostridia	Clostridiales	Caloramatoraceae	Fonticella	0.57	0.46	0.43	0.42	0.4
Bacteria	Firmicutes	Clostridia	Clostridiales	Clostridiaceae	ClostridiaceaeFA	0.57	0.46	0.43	0.43	0.09
Bacteria	Firmicutes	Clostridia	Clostridiales	Clostridiaceae	Clostridium sensu stricto 1	0.57	0.46	0.43	0.43	0.31
Bacteria	Firmicutes	Clostridia	Clostridiales	Clostridiaceae	Clostridium sensu stricto 10	0.57	0.46	0.43	0.43	0.4
Bacteria	Firmicutes	Clostridia	Clostridiales	Clostridiaceae	Clostridium sensu stricto 11	0.57	0.46	0.43	0.43	-0.1
Bacteria	Firmicutes	Clostridia	Clostridiales	Clostridiaceae	Clostridium sensu stricto 13	0.57	0.46	0.43	0.43	0.42
Bacteria	Firmicutes	Clostridia	Clostridiales	Clostridiaceae	Clostridium sensu stricto 5	0.57	0.46	0.43	0.43	0.2
Bacteria	Firmicutes	Clostridia	Clostridiales	Clostridiaceae	Clostridium sensu stricto 8	0.57	0.46	0.43	0.43	0.45
Bacteria	Firmicutes	Clostridia	Clostridiales	ClostridialesOR	ClostridialesOR	0.57	0.46	0.43	0.28	0.28
Bacteria	Firmicutes	Clostridia	Clostridiales	Oxobacteraceae	Oxobacter	0.57	0.46	0.43	0.13	0.13
Bacteria	Firmicutes	Clostridia	Eubacteriales	Alkalibacteraceae	Alkalibacter	0.57	0.46	0.34	0.34	0.34
Bacteria	Firmicutes	Clostridia	Gracilibacteraceae	Gracilibacter	GracilibacterFA	0.57	0.46	0.45	0.41	0.41
Bacteria	Firmicutes	Clostridia	Gracilibacteraceae	GracilibacteraceaeOR	GracilibacteraceaeOR	0.57	0.46	0.45	0.54	0.54
Bacteria	Firmicutes	Clostridia	Gracilibacteraceae	Lutispora	LutisporaFA	0.57	0.46	0.45	0.4	0.4
Bacteria	Firmicutes	Clostridia	Lachnospirales	Lachnospiraceae	Anaerocolumna	0.57	0.46	0.37	0.31	0.1
Bacteria	Firmicutes	Clostridia	Lachnospirales	Lachnospiraceae	Anaerosporobacter	0.57	0.46	0.37	0.31	0.26
Bacteria	Firmicutes	Clostridia	Lachnospirales	Lachnospiraceae	Cellulosilyticum	0.57	0.46	0.37	0.31	0.52
Bacteria	Firmicutes	Clostridia	Lachnospirales	Lachnospiraceae	LachnospiraceaeFA	0.57	0.46	0.37	0.31	0.21
Bacteria	Firmicutes	Clostridia	Lachnospirales	Lachnospiraceae	Lachnotalea	0.57	0.46	0.37	0.31	0.13
Bacteria	Firmicutes	Clostridia	Lachnospirales	Lachnospiraceae	Mobilitalea	0.57	0.46	0.37	0.31	0.5
Bacteria	Firmicutes	Clostridia	Lachnospirales	Lachnospiraceae	Roseburia	0.57	0.46	0.37	0.31	0.04
Bacteria	Firmicutes	Clostridia	Lachnospirales	LachnospiralesOR	LachnospiralesOR	0.57	0.46	0.37	0.45	0.45
Bacteria	Firmicutes	Clostridia	Oscillospirales	[Eubacterium] coprostanoligenes group	[Eubacterium] coprostanoligenes groupFA	0.57	0.46	0.36	0.25	0.25
Bacteria	Firmicutes	Clostridia	Oscillospirales	Hungateiclostridiaceae	Anaerobacterium	0.57	0.46	0.36	0.36	0.01
Bacteria	Firmicutes	Clostridia	Oscillospirales	Hungateiclostridiaceae	Ercella	0.57	0.46	0.36	0.36	0.34
Bacteria	Firmicutes	Clostridia	Oscillospirales	Hungateiclostridiaceae	HungateiclostridiaceaeFA	0.57	0.46	0.36	0.36	0.15
Bacteria	Firmicutes	Clostridia	Oscillospirales	Hungateiclostridiaceae	Ruminiclostridium	0.57	0.46	0.36	0.36	0.4
Bacteria	Firmicutes	Clostridia	Oscillospirales	Hungateiclostridiaceae	Saccharofermentans	0.57	0.46	0.36	0.36	0.17
Bacteria	Firmicutes	Clostridia	Oscillospirales	Hydrogenoanaerobacterium	HydrogenoanaerobacteriumFA	0.57	0.46	0.36	0.08	0.08
Bacteria	Firmicutes	Clostridia	Oscillospirales	Oscillospiraceae	OscillospiraceaeFA	0.57	0.46	0.36	0.32	0.26
Bacteria	Firmicutes	Clostridia	Oscillospirales	Oscillospiraceae	Papillibacter	0.57	0.46	0.36	0.32	0.24
Bacteria	Firmicutes	Clostridia	Oscillospirales	Oscillospiraceae	Sporobacter	0.57	0.46	0.36	0.32	0.33
Bacteria	Firmicutes	Clostridia	Oscillospirales	Ruminococcaceae	Caproiciproducens	0.57	0.46	0.36	0.2	0.19
Bacteria	Firmicutes	Clostridia	Oscillospirales	Ruminococcaceae	RuminococcaceaeFA	0.57	0.46	0.36	0.2	0.19
Bacteria	Firmicutes	Clostridia	Oscillospirales	UCG-010	UCG-010FA	0.57	0.46	0.36	0.24	0.24
Bacteria	Firmicutes	Clostridia	Peptococcales	Peptococcaceae	PeptococcaceaeFA	0.57	0.46	0.22	0.22	0.22
Bacteria	Firmicutes	Clostridia	Peptostreptococcales-Tissierellales	Anaerovoracaceae	[Eubacterium] brachy group	0.57	0.46	0.31	0.33	0.25
Bacteria	Firmicutes	Clostridia	Peptostreptococcales-Tissierellales	Anaerovoracaceae	Anaerovorax	0.57	0.46	0.31	0.33	0.36
Bacteria	Firmicutes	Clostridia	Peptostreptococcales-Tissierellales	Gottschalkia	GottschalkiaFA	0.57	0.46	0.31	-0.1	-0.1
Bacteria	Firmicutes	Clostridia	Peptostreptococcales-Tissierellales	Peptostreptococcaceae	Paeniclostridium	0.57	0.46	0.31	0.03	-0.13
Bacteria	Firmicutes	Clostridia	Peptostreptococcales-Tissierellales	Peptostreptococcaceae	Paraclostridium	0.57	0.46	0.31	0.03	0
Bacteria	Firmicutes	Clostridia	Peptostreptococcales-Tissierellales	Peptostreptococcaceae	Sporacetigenium	0.57	0.46	0.31	0.03	0.47
Bacteria	Firmicutes	Clostridia	Peptostreptococcales-Tissierellales	Peptostreptococcaceae	Tepidibacter	0.57	0.46	0.31	0.03	-0.23
Bacteria	Firmicutes	Clostridia	Peptostreptococcales-Tissierellales	Peptostreptococcales-TissierellalesOR	Peptostreptococcales-TissierellalesOR	0.57	0.46	0.31	0.38	0.38
Bacteria	Firmicutes	Clostridia	Thermincolales	Thermincolaceae	Thermincola	0.57	0.46	0.47	0.47	0.47
Bacteria	Firmicutes	Desulfitobacteriia	Desulfitobacteriales	Desulfitobacteriaceae	Desulfitobacterium	0.57	0.25	0.25	0.29	0.29
Bacteria	Firmicutes	Desulfitobacteriia	Desulfitobacteriales	Desulfitobacteriaceae	Desulfosporosinus	0.57	0.25	0.25	0.29	0.28
Bacteria	Firmicutes	Desulfitobacteriia	Desulfitobacteriales	Heliobacteriaceae	HeliobacteriaceaeFA	0.57	0.25	0.25	-0.09	-0.09
Bacteria	Firmicutes	Desulfotomaculia	Desulfotomaculales	Desulfotomaculales Incertae Sedis	Desulfallas-Sporotomaculum	0.57	-0.12	-0.12	-0.12	-0.12
Bacteria	Firmicutes	Incertae Sedis	DTU014	DTU014OR	DTU014OR	0.57	0.3	0.3	0.3	0.3
Bacteria	Firmicutes	Limnochordia	Hydrogenispora	HydrogenisporaOR	HydrogenisporaOR	0.57	0.17	0.17	0.17	0.17
Bacteria	Firmicutes	Negativicutes	Acidaminococcales	Acidaminococcaceae	Acidaminococcus	0.57	0.07	0.17	0.17	0.17
Bacteria	Firmicutes	Negativicutes	Veillonellales-Selenomonadales	Sporomusaceae	Anaerosinus	0.57	0.07	0.06	0.06	-0.06
Bacteria	Firmicutes	Negativicutes	Veillonellales-Selenomonadales	Sporomusaceae	Pelosinus	0.57	0.07	0.06	0.06	0.39
Bacteria	Firmicutes	Negativicutes	Veillonellales-Selenomonadales	Sporomusaceae	Sporomusa	0.57	0.07	0.06	0.06	0.42
Bacteria	Firmicutes	Negativicutes	Veillonellales-Selenomonadales	Sporomusaceae	SporomusaceaeFA	0.57	0.07	0.06	0.06	0.2
Bacteria	Firmicutes	Syntrophomonadia	Syntrophomonadales	Syntrophomonadaceae	Syntrophomonas	0.57	0.29	0.29	0.29	0.29
Bacteria	Firmicutes	Thermoanaerobacteria	Thermoanaerobacterales	SRB2	SRB2FA	0.57	0.44	0.44	0.44	0.44
Bacteria	Firmicutes	TSAC18	TSAC18CL	TSAC18CL	TSAC18CL	0.57	0.34	0.34	0.34	0.34
Bacteria	Fusobacteriota	Fusobacteriia	Fusobacteriales	Fusobacteriaceae	Propionigenium	-0.16	-0.16	-0.16	-0.23	-0.23
Bacteria	Fusobacteriota	Fusobacteriia	Fusobacteriales	Leptotrichiaceae	Hypnocyclicus	-0.16	-0.16	-0.16	0.07	0.07
Bacteria	Gemmatimonadota	AKAU4049	AKAU4049CL	AKAU4049CL	AKAU4049CL	0.1	0.44	0.44	0.44	0.44
Bacteria	Gemmatimonadota	BD2-11 terrestrial group	BD2-11 terrestrial groupCL	BD2-11 terrestrial groupCL	BD2-11 terrestrial groupCL	0.1	-0.15	-0.15	-0.15	-0.15
Bacteria	Gemmatimonadota	Gemmatimonadetes	Gemmatimonadales	Gemmatimonadaceae	GemmatimonadaceaeFA	0.1	0.03	0.03	0.03	0
Bacteria	Gemmatimonadota	Gemmatimonadetes	Gemmatimonadales	Gemmatimonadaceae	Gemmatimonas	0.1	0.03	0.03	0.03	0.42
Bacteria	Gemmatimonadota	Longimicrobia	Longimicrobiales	Longimicrobiaceae	LongimicrobiaceaeFA	0.1	0.38	0.38	0.38	0.38
Bacteria	Gemmatimonadota	MD2902-B12	MD2902-B12CL	MD2902-B12CL	MD2902-B12CL	0.1	-0.09	-0.09	-0.09	-0.09
Bacteria	Gemmatimonadota	PAUC43f marine benthic group	PAUC43f marine benthic groupCL	PAUC43f marine benthic groupCL	PAUC43f marine benthic groupCL	0.1	-0.15	-0.15	-0.15	-0.15
Bacteria	Gemmatimonadota	S0134 terrestrial group	S0134 terrestrial groupCL	S0134 terrestrial groupCL	S0134 terrestrial groupCL	0.1	0.46	0.46	0.46	0.46
Bacteria	Halanaerobiaeota	Halanaerobiia	Halanaerobiales	Halobacteroidaceae	HalobacteroidaceaeFA	0.13	0.13	0.13	0.13	0.13
Bacteria	Hydrogenedentes	Hydrogenedentia	Hydrogenedentiales	Hydrogenedensaceae	HydrogenedensaceaeFA	-0.2	-0.2	-0.2	-0.2	-0.2
Bacteria	Latescibacterota	Latescibacteria	Latescibacterales	Latescibacteraceae	Cand. Latescibacter	-0.14	-0.14	-0.14	-0.14	0.18
Bacteria	Latescibacterota	Latescibacteria	Latescibacterales	Latescibacteraceae	LatescibacteraceaeFA	-0.14	-0.14	-0.14	-0.14	-0.19
Bacteria	Methylomirabilota	Methylomirabilia	Methylomirabilales	Methylomirabilaceae	Sh765B-TzT-35	0.1	0.1	0.01	0.01	0.01
Bacteria	Methylomirabilota	Methylomirabilia	Rokubacteriales	RokubacterialesOR	RokubacterialesOR	0.1	0.1	0.11	0.17	0.17
Bacteria	Methylomirabilota	Methylomirabilia	Rokubacteriales	WX65	WX65FA	0.1	0.1	0.11	-0.25	-0.25
Bacteria	Modulibacteria	Moduliflexia	Moduliflexales	Moduliflexaceae	ModuliflexaceaeFA	-0.26	-0.26	-0.26	-0.26	-0.26
Bacteria	Myxococcota	bacteriap25	bacteriap25CL	bacteriap25CL	bacteriap25CL	0.3	0.38	0.38	0.38	0.38
Bacteria	Myxococcota	Myxococcia	Myxococcales	27F-1492R	27F-1492RFA	0.3	0.23	0.23	0.21	0.21
Bacteria	Myxococcota	Myxococcia	Myxococcales	Anaeromyxobacteraceae	Anaeromyxobacter	0.3	0.23	0.23	0.14	0.14
Bacteria	Myxococcota	Myxococcia	Myxococcales	Myxococcaceae	Cystobacter	0.3	0.23	0.23	0.14	0.15
Bacteria	Myxococcota	Myxococcia	Myxococcales	Myxococcaceae	MyxococcaceaeFA	0.3	0.23	0.23	0.14	0.04
Bacteria	Myxococcota	Myxococcia	Myxococcales	Myxococcaceae	P3OB-42	0.3	0.23	0.23	0.14	0.08
Bacteria	Myxococcota	Myxococcia	Myxococcales	MyxococcalesOR	MyxococcalesOR	0.3	0.23	0.23	0.13	0.13
Bacteria	Myxococcota	Myxococcia	Myxococcales	Vulgatibacteraceae	Vulgatibacter	0.3	0.23	0.23	0.35	0.35
Bacteria	Myxococcota	Polyangia	Blfdi19	Blfdi19OR	Blfdi19OR	0.3	-0.22	0.06	0.06	0.06
Bacteria	Myxococcota	Polyangia	Haliangiales	Haliangiaceae	Haliangium	0.3	-0.22	-0.03	-0.03	-0.03
Bacteria	Myxococcota	Polyangia	MidBa8	MidBa8OR	MidBa8OR	0.3	-0.22	-0.01	-0.01	-0.01
Bacteria	Myxococcota	Polyangia	mle1-27	mle1-27OR	mle1-27OR	0.3	-0.22	0.03	0.03	0.03
Bacteria	Myxococcota	Polyangia	Nannocystales	Nannocystaceae	Enhygromyxa	0.3	-0.22	-0.17	-0.17	-0.19
Bacteria	Myxococcota	Polyangia	Nannocystales	Nannocystaceae	NannocystaceaeFA	0.3	-0.22	-0.17	-0.17	-0.18
Bacteria	Myxococcota	Polyangia	Nannocystales	Nannocystaceae	Nannocystis	0.3	-0.22	-0.17	-0.17	0.11
Bacteria	Myxococcota	Polyangia	Nannocystales	Nannocystaceae	Pseudenhygromyxa	0.3	-0.22	-0.17	-0.17	0.07
Bacteria	Myxococcota	Polyangia	PolyangiaCL	PolyangiaCL	PolyangiaCL	0.3	-0.22	-0.23	-0.23	-0.23
Bacteria	Myxococcota	Polyangia	Polyangiales	BIrii41	BIrii41FA	0.3	-0.22	-0.25	0.09	0.09
Bacteria	Myxococcota	Polyangia	Polyangiales	Eel-36e1D6	Eel-36e1D6FA	0.3	-0.22	-0.25	-0.22	-0.22
Bacteria	Myxococcota	Polyangia	Polyangiales	Phaselicystidaceae	Phaselicystis	0.3	-0.22	-0.25	-0.42	-0.42
Bacteria	Myxococcota	Polyangia	Polyangiales	Polyangiaceae	Aetherobacter	0.3	-0.22	-0.25	-0.08	0.05
Bacteria	Myxococcota	Polyangia	Polyangiales	Polyangiaceae	Minicystis	0.3	-0.22	-0.25	-0.08	-0.23
Bacteria	Myxococcota	Polyangia	Polyangiales	Polyangiaceae	Pajaroellobacter	0.3	-0.22	-0.25	-0.08	0
Bacteria	Myxococcota	Polyangia	Polyangiales	Polyangiaceae	PolyangiaceaeFA	0.3	-0.22	-0.25	-0.08	-0.17
Bacteria	Myxococcota	Polyangia	Polyangiales	Polyangiaceae	Sorangium	0.3	-0.22	-0.25	-0.08	-0.2
Bacteria	Myxococcota	Polyangia	Polyangiales	PolyangialesOR	PolyangialesOR	0.3	-0.22	-0.25	0.13	0.13
Bacteria	Myxococcota	Polyangia	Polyangiales	Sandaracinaceae	SandaracinaceaeFA	0.3	-0.22	-0.25	-0.29	-0.28
Bacteria	Myxococcota	Polyangia	Polyangiales	Sandaracinaceae	Sandaracinus	0.3	-0.22	-0.25	-0.29	-0.14
Bacteria	Myxococcota	Polyangia	PS-B29	PS-B29OR	PS-B29OR	0.3	-0.22	-0.11	-0.11	-0.11
Bacteria	Myxococcota	Polyangia	UASB-TL25	UASB-TL25OR	UASB-TL25OR	0.3	-0.22	-0.09	-0.09	-0.09
Bacteria	Myxococcota	Polyangia	VHS-B4-70	VHS-B4-70OR	VHS-B4-70OR	0.3	-0.22	-0.11	-0.11	-0.11
Bacteria	Nitrospinota	P9X2b3D02	P9X2b3D02CL	P9X2b3D02CL	P9X2b3D02CL	-0.34	-0.34	-0.34	-0.34	-0.34
Bacteria	Nitrospirota	4-29-1	4-29-1CL	4-29-1CL	4-29-1CL	-0.19	-0.31	-0.31	-0.31	-0.31
Bacteria	Nitrospirota	Nitrospiria	Nitrospirales	Nitrospiraceae	Nitrospira	-0.19	-0.16	-0.16	-0.16	-0.16
Bacteria	Nitrospirota	Thermodesulfovibrionia	ThermodesulfovibrioniaCL	ThermodesulfovibrioniaCL	ThermodesulfovibrioniaCL	-0.19	-0.08	-0.08	-0.08	-0.08
Bacteria	Patescibacteria	ABY1	Cand. Falkowbacteria	Cand. FalkowbacteriaOR	Cand. FalkowbacteriaOR	-0.11	-0.08	0.04	0.04	0.04
Bacteria	Patescibacteria	ABY1	Cand. Magasanikbacteria	Cand. MagasanikbacteriaOR	Cand. MagasanikbacteriaOR	-0.11	-0.08	-0.02	-0.02	-0.02
Bacteria	Patescibacteria	ABY1	Cand. Uhrbacteria	Cand. UhrbacteriaOR	Cand. UhrbacteriaOR	-0.11	-0.08	-0.14	-0.14	-0.14
Bacteria	Patescibacteria	Gracilibacteria	Cand. Peregrinibacteria	Cand. PeregrinibacteriaOR	Cand. PeregrinibacteriaOR	-0.11	0.01	-0.2	-0.2	-0.2
Bacteria	Patescibacteria	Gracilibacteria	GracilibacteriaCL	GracilibacteriaCL	GracilibacteriaCL	-0.11	0.01	0.03	0.03	0.03
Bacteria	Patescibacteria	Microgenomatia	Cand. Amesbacteria	Cand. AmesbacteriaOR	Cand. AmesbacteriaOR	-0.11	-0.04	0	0	0
Bacteria	Patescibacteria	Microgenomatia	Cand. Woesebacteria	Cand. WoesebacteriaOR	Cand. WoesebacteriaOR	-0.11	-0.04	-0.04	-0.04	-0.04
Bacteria	Patescibacteria	Parcubacteria	Cand. Moranbacteria	Cand. MoranbacteriaOR	Cand. MoranbacteriaOR	-0.11	-0.17	-0.02	-0.02	-0.02
Bacteria	Patescibacteria	Parcubacteria	Cand. Yanofskybacteria	Cand. YanofskybacteriaOR	Cand. YanofskybacteriaOR	-0.11	-0.17	-0.17	-0.17	-0.17
Bacteria	Patescibacteria	Parcubacteria	ParcubacteriaCL	ParcubacteriaCL	ParcubacteriaCL	-0.11	-0.17	-0.11	-0.11	-0.11
Bacteria	Patescibacteria	WWE3	WWE3CL	WWE3CL	WWE3CL	-0.11	-0.18	-0.18	-0.18	-0.18
Bacteria	Planctomycetota	BD7-11	BD7-11CL	BD7-11CL	BD7-11CL	-0.2	0.01	0.01	0.01	0.01
Bacteria	Planctomycetota	Brocadiae	Brocadiales	Scalinduaceae	Cand. Scalindua	-0.2	-0.16	-0.16	-0.16	-0.16
Bacteria	Planctomycetota	OM190	OM190CL	OM190CL	OM190CL	-0.2	-0.43	-0.43	-0.43	-0.43
Bacteria	Planctomycetota	Phycisphaerae	Amsterdam-1B-07	Amsterdam-1B-07OR	Amsterdam-1B-07OR	-0.2	-0.02	-0.26	-0.26	-0.26
Bacteria	Planctomycetota	Phycisphaerae	CCM11a	CCM11aOR	CCM11aOR	-0.2	-0.02	-0.14	-0.14	-0.14
Bacteria	Planctomycetota	Phycisphaerae	DG-20	DG-20OR	DG-20OR	-0.2	-0.02	0.24	0.24	0.24
Bacteria	Planctomycetota	Phycisphaerae	mle1-8	mle1-8OR	mle1-8OR	-0.2	-0.02	-0.1	-0.1	-0.1
Bacteria	Planctomycetota	Phycisphaerae	MSBL9	4572-13	4572-13FA	-0.2	-0.02	0.05	0.04	0.04
Bacteria	Planctomycetota	Phycisphaerae	MSBL9	GWC2-45-44	GWC2-45-44FA	-0.2	-0.02	0.05	0.3	0.3
Bacteria	Planctomycetota	Phycisphaerae	MSBL9	KCLunmb-38-53	KCLunmb-38-53FA	-0.2	-0.02	0.05	0.33	0.33
Bacteria	Planctomycetota	Phycisphaerae	MSBL9	MSBL9OR	MSBL9OR	-0.2	-0.02	0.05	0.26	0.26
Bacteria	Planctomycetota	Phycisphaerae	MSBL9	SG8-4	SG8-4FA	-0.2	-0.02	0.05	-0.13	-0.13
Bacteria	Planctomycetota	Phycisphaerae	Phycisphaerales	AKAU3564 sediment group	AKAU3564 sediment groupFA	-0.2	-0.02	-0.07	0.04	0.04
Bacteria	Planctomycetota	Phycisphaerae	Phycisphaerales	Phycisphaeraceae	AKYG587	-0.2	-0.02	-0.07	-0.1	-0.14
Bacteria	Planctomycetota	Phycisphaerae	Phycisphaerales	Phycisphaeraceae	CL500-3	-0.2	-0.02	-0.07	-0.1	-0.2
Bacteria	Planctomycetota	Phycisphaerae	Phycisphaerales	Phycisphaeraceae	Phycisphaera	-0.2	-0.02	-0.07	-0.1	-0.04
Bacteria	Planctomycetota	Phycisphaerae	Phycisphaerales	Phycisphaeraceae	PhycisphaeraceaeFA	-0.2	-0.02	-0.07	-0.1	-0.05
Bacteria	Planctomycetota	Phycisphaerae	Phycisphaerales	Phycisphaeraceae	SM1A02	-0.2	-0.02	-0.07	-0.1	-0.12
Bacteria	Planctomycetota	Phycisphaerae	Phycisphaerales	Phycisphaeraceae	Urania-1B-19 marine sediment group	-0.2	-0.02	-0.07	-0.1	0.1
Bacteria	Planctomycetota	Phycisphaerae	Pla1 lineage	Pla1 lineageOR	Pla1 lineageOR	-0.2	-0.02	0.22	0.22	0.22
Bacteria	Planctomycetota	Phycisphaerae	S-70	S-70OR	S-70OR	-0.2	-0.02	-0.28	-0.28	-0.28
Bacteria	Planctomycetota	Phycisphaerae	Tepidisphaerales	WD2101 soil group	WD2101 soil groupFA	-0.2	-0.02	0.46	0.46	0.46
Bacteria	Planctomycetota	Pla3 lineage	Pla3 lineageCL	Pla3 lineageCL	Pla3 lineageCL	-0.2	0.03	0.03	0.03	0.03
Bacteria	Planctomycetota	Pla4 lineage	Pla4 lineageCL	Pla4 lineageCL	Pla4 lineageCL	-0.2	-0.19	-0.19	-0.19	-0.19
Bacteria	Planctomycetota	Planctomycetes	Gemmatales	Gemmataceae	Gemmata	-0.2	-0.15	0.1	0.1	0.47
Bacteria	Planctomycetota	Planctomycetes	Gemmatales	Gemmataceae	GemmataceaeFA	-0.2	-0.15	0.1	0.1	0.05
Bacteria	Planctomycetota	Planctomycetes	Gemmatales	Gemmataceae	Zavarzinella	-0.2	-0.15	0.1	0.1	0.2
Bacteria	Planctomycetota	Planctomycetes	Isosphaerales	Isosphaeraceae	Aquisphaera	-0.2	-0.15	0.25	0.25	0.25
Bacteria	Planctomycetota	Planctomycetes	Pirellulales	Pirellulaceae	Blastopirellula	-0.2	-0.15	-0.16	-0.16	-0.05
Bacteria	Planctomycetota	Planctomycetes	Pirellulales	Pirellulaceae	Bythopirellula	-0.2	-0.15	-0.16	-0.16	-0.3
Bacteria	Planctomycetota	Planctomycetes	Pirellulales	Pirellulaceae	Cand. Anammoximicrobium	-0.2	-0.15	-0.16	-0.16	0.25
Bacteria	Planctomycetota	Planctomycetes	Pirellulales	Pirellulaceae	Pir2 lineage	-0.2	-0.15	-0.16	-0.16	0.06
Bacteria	Planctomycetota	Planctomycetes	Pirellulales	Pirellulaceae	Pir3 lineage	-0.2	-0.15	-0.16	-0.16	0.57
Bacteria	Planctomycetota	Planctomycetes	Pirellulales	Pirellulaceae	Pir4 lineage	-0.2	-0.15	-0.16	-0.16	-0.07
Bacteria	Planctomycetota	Planctomycetes	Pirellulales	Pirellulaceae	Pirellula	-0.2	-0.15	-0.16	-0.16	-0.21
Bacteria	Planctomycetota	Planctomycetes	Pirellulales	Pirellulaceae	PirellulaceaeFA	-0.2	-0.15	-0.16	-0.16	-0.04
Bacteria	Planctomycetota	Planctomycetes	Pirellulales	Pirellulaceae	Rhodopirellula	-0.2	-0.15	-0.16	-0.16	-0.34
Bacteria	Planctomycetota	Planctomycetes	Pirellulales	Pirellulaceae	Rubripirellula	-0.2	-0.15	-0.16	-0.16	-0.29
Bacteria	Planctomycetota	Planctomycetes	Planctomycetales	Gimesiaceae	Gimesia	-0.2	-0.15	-0.18	-0.28	-0.24
Bacteria	Planctomycetota	Planctomycetes	Planctomycetales	Gimesiaceae	GimesiaceaeFA	-0.2	-0.15	-0.18	-0.28	-0.27
Bacteria	Planctomycetota	Planctomycetes	Planctomycetales	PlanctomycetalesOR	PlanctomycetalesOR	-0.2	-0.15	-0.18	0.08	0.08
Bacteria	Planctomycetota	Planctomycetes	Planctomycetales	Rubinisphaeraceae	Planctomicrobium	-0.2	-0.15	-0.18	-0.03	0.03
Bacteria	Planctomycetota	Planctomycetes	Planctomycetales	Rubinisphaeraceae	RubinisphaeraceaeFA	-0.2	-0.15	-0.18	-0.03	0.02
Bacteria	Planctomycetota	Planctomycetes	Planctomycetales	Rubinisphaeraceae	SH-PL14	-0.2	-0.15	-0.18	-0.03	-0.11
Bacteria	Planctomycetota	Planctomycetes	Planctomycetales	Schlesneriaceae	Planctopirus	-0.2	-0.15	-0.18	0.2	0.2
Bacteria	Planctomycetota	Planctomycetes	PlanctomycetesCL	PlanctomycetesCL	PlanctomycetesCL	-0.2	-0.15	-0.29	-0.29	-0.29
Bacteria	Planctomycetota	vadinHA49	vadinHA49CL	vadinHA49CL	vadinHA49CL	-0.2	-0.15	-0.15	-0.15	-0.15
Bacteria	Proteobacteria	Alphaproteobacteria	Acetobacterales	Acetobacteraceae	AcetobacteraceaeFA	-0.48	0.09	0.23	0.15	0.33
Bacteria	Proteobacteria	Alphaproteobacteria	Acetobacterales	Acetobacteraceae	Acidiphilium	-0.48	0.09	0.23	0.15	0.05
Bacteria	Proteobacteria	Alphaproteobacteria	Acetobacterales	Acetobacteraceae	Acidocella	-0.48	0.09	0.23	0.15	0.04
Bacteria	Proteobacteria	Alphaproteobacteria	Acetobacterales	Acetobacteraceae	Rhodopila	-0.48	0.09	0.23	0.15	0.12
Bacteria	Proteobacteria	Alphaproteobacteria	Acetobacterales	Acetobacteraceae	Rhodovastum	-0.48	0.09	0.23	0.15	0.21
Bacteria	Proteobacteria	Alphaproteobacteria	Acetobacterales	Acetobacteraceae	Roseomonas	-0.48	0.09	0.23	0.15	0.19
Bacteria	Proteobacteria	Alphaproteobacteria	Acetobacterales	AcetobacteralesOR	AcetobacteralesOR	-0.48	0.09	0.23	0.2	0.2
Bacteria	Proteobacteria	Alphaproteobacteria	Alphaproteobacteria Incertae Sedis	Unknown Family	Unknown FamilyFA	-0.48	0.09	0.31	-0.37	-0.37
Bacteria	Proteobacteria	Alphaproteobacteria	AlphaproteobacteriaCL	AlphaproteobacteriaCL	AlphaproteobacteriaCL	-0.48	0.09	-0.25	-0.25	-0.25
Bacteria	Proteobacteria	Alphaproteobacteria	AT-s3-44	AT-s3-44OR	AT-s3-44OR	-0.48	0.09	-0.08	-0.08	-0.08
Bacteria	Proteobacteria	Alphaproteobacteria	Azospirillales	Azospirillaceae	AzospirillaceaeFA	-0.48	0.09	0.04	-0.04	-0.26
Bacteria	Proteobacteria	Alphaproteobacteria	Azospirillales	Azospirillaceae	Skermanella	-0.48	0.09	0.04	-0.04	0.41
Bacteria	Proteobacteria	Alphaproteobacteria	Azospirillales	AzospirillalesOR	AzospirillalesOR	-0.48	0.09	0.04	0.02	0.02
Bacteria	Proteobacteria	Alphaproteobacteria	Azospirillales	Inquilinaceae	Inquilinus	-0.48	0.09	0.04	0.18	0.18
Bacteria	Proteobacteria	Alphaproteobacteria	Caulobacterales	Caulobacteraceae	Caulobacter	-0.48	0.09	0.15	0.2	0.17
Bacteria	Proteobacteria	Alphaproteobacteria	Caulobacterales	Caulobacteraceae	CaulobacteraceaeFA	-0.48	0.09	0.15	0.2	0.19
Bacteria	Proteobacteria	Alphaproteobacteria	Caulobacterales	Caulobacteraceae	Phenylobacterium	-0.48	0.09	0.15	0.2	0.24
Bacteria	Proteobacteria	Alphaproteobacteria	Caulobacterales	CaulobacteralesOR	CaulobacteralesOR	-0.48	0.09	0.15	-0.34	-0.34
Bacteria	Proteobacteria	Alphaproteobacteria	Caulobacterales	Hyphomonadaceae	Henriciella	-0.48	0.09	0.15	0.2	-0.12
Bacteria	Proteobacteria	Alphaproteobacteria	Caulobacterales	Hyphomonadaceae	Hirschia	-0.48	0.09	0.15	0.2	0.2
Bacteria	Proteobacteria	Alphaproteobacteria	Caulobacterales	Hyphomonadaceae	HyphomonadaceaeFA	-0.48	0.09	0.15	0.2	0.02
Bacteria	Proteobacteria	Alphaproteobacteria	Caulobacterales	Hyphomonadaceae	Hyphomonas	-0.48	0.09	0.15	0.2	0.07
Bacteria	Proteobacteria	Alphaproteobacteria	Caulobacterales	Hyphomonadaceae	SWB02	-0.48	0.09	0.15	0.2	0.21
Bacteria	Proteobacteria	Alphaproteobacteria	Caulobacterales	Parvularculaceae	Amphiplicatus	-0.48	0.09	0.15	-0.16	-0.08
Bacteria	Proteobacteria	Alphaproteobacteria	Caulobacterales	Parvularculaceae	Marinicaulis	-0.48	0.09	0.15	-0.16	-0.11
Bacteria	Proteobacteria	Alphaproteobacteria	Caulobacterales	Parvularculaceae	ParvularculaceaeFA	-0.48	0.09	0.15	-0.16	-0.18
Bacteria	Proteobacteria	Alphaproteobacteria	Defluviicoccales	Defluviicoccaceae	Defluviicoccus	-0.48	0.09	-0.11	-0.17	-0.17
Bacteria	Proteobacteria	Alphaproteobacteria	Defluviicoccales	DefluviicoccalesOR	DefluviicoccalesOR	-0.48	0.09	-0.11	0.23	0.23
Bacteria	Proteobacteria	Alphaproteobacteria	Dongiales	Dongiaceae	Dongia	-0.48	0.09	0.13	0.13	0.13
Bacteria	Proteobacteria	Alphaproteobacteria	Elsterales	ElsteralesOR	ElsteralesOR	-0.48	0.09	0.04	0.04	0.04
Bacteria	Proteobacteria	Alphaproteobacteria	Holosporales	Holosporaceae	HolosporaceaeFA	-0.48	0.09	-0.15	-0.15	-0.15
Bacteria	Proteobacteria	Alphaproteobacteria	Kiloniellales	Fodinicurvataceae	FodinicurvataceaeFA	-0.48	0.09	-0.2	0.01	0.01
Bacteria	Proteobacteria	Alphaproteobacteria	Kiloniellales	Kiloniellaceae	KiloniellaceaeFA	-0.48	0.09	-0.2	-0.2	-0.29
Bacteria	Proteobacteria	Alphaproteobacteria	Kiloniellales	Kiloniellaceae	Limibacillus	-0.48	0.09	-0.2	-0.2	-0.28
Bacteria	Proteobacteria	Alphaproteobacteria	Kiloniellales	Kiloniellaceae	Pelagibius	-0.48	0.09	-0.2	-0.2	0.21
Bacteria	Proteobacteria	Alphaproteobacteria	Kiloniellales	KiloniellalesOR	KiloniellalesOR	-0.48	0.09	-0.2	-0.03	-0.03
Bacteria	Proteobacteria	Alphaproteobacteria	Kordiimonadales	Kordiimonadaceae	Kordiimonas	-0.48	0.09	-0.24	-0.14	-0.14
Bacteria	Proteobacteria	Alphaproteobacteria	Kordiimonadales	KordiimonadalesOR	KordiimonadalesOR	-0.48	0.09	-0.24	-0.22	-0.22
Bacteria	Proteobacteria	Alphaproteobacteria	Micropepsales	Micropepsaceae	MicropepsaceaeFA	-0.48	0.09	0.16	0.16	0.13
Bacteria	Proteobacteria	Alphaproteobacteria	Micropepsales	Micropepsaceae	Rhizomicrobium	-0.48	0.09	0.16	0.16	0.27
Bacteria	Proteobacteria	Alphaproteobacteria	NRL2	NRL2OR	NRL2OR	-0.48	0.09	-0.09	-0.09	-0.09
Bacteria	Proteobacteria	Alphaproteobacteria	Paracaedibacterales	Paracaedibacteraceae	Cand. Captivus	-0.48	0.09	-0.26	-0.26	0.01
Bacteria	Proteobacteria	Alphaproteobacteria	Paracaedibacterales	Paracaedibacteraceae	Cand. Paracaedibacter	-0.48	0.09	-0.26	-0.26	-0.29
Bacteria	Proteobacteria	Alphaproteobacteria	Parvibaculales	Parvibaculaceae	Parvibaculum	-0.48	0.09	-0.2	0.17	0.17
Bacteria	Proteobacteria	Alphaproteobacteria	Parvibaculales	PS1 clade	PS1 cladeFA	-0.48	0.09	-0.2	-0.31	-0.31
Bacteria	Proteobacteria	Alphaproteobacteria	Puniceispirillales	EF100-94H03	EF100-94H03FA	-0.48	0.09	0	-0.01	-0.01
Bacteria	Proteobacteria	Alphaproteobacteria	Puniceispirillales	PuniceispirillalesOR	PuniceispirillalesOR	-0.48	0.09	0	0.08	0.08
Bacteria	Proteobacteria	Alphaproteobacteria	Reyranellales	Reyranellaceae	Reyranella	-0.48	0.09	0.12	0.12	0.14
Bacteria	Proteobacteria	Alphaproteobacteria	Reyranellales	Reyranellaceae	ReyranellaceaeFA	-0.48	0.09	0.12	0.12	0.09
Bacteria	Proteobacteria	Alphaproteobacteria	Rhizobiales	A0839	A0839FA	-0.48	0.09	0.15	0.12	0.12
Bacteria	Proteobacteria	Alphaproteobacteria	Rhizobiales	Amb-16S-1323	Amb-16S-1323FA	-0.48	0.09	0.15	0.19	0.19
Bacteria	Proteobacteria	Alphaproteobacteria	Rhizobiales	Beijerinckiaceae	BeijerinckiaceaeFA	-0.48	0.09	0.15	0	0.29
Bacteria	Proteobacteria	Alphaproteobacteria	Rhizobiales	Beijerinckiaceae	Bosea	-0.48	0.09	0.15	0	0.13
Bacteria	Proteobacteria	Alphaproteobacteria	Rhizobiales	Beijerinckiaceae	Methylobacterium-Methylorubrum	-0.48	0.09	0.15	0	0.51
Bacteria	Proteobacteria	Alphaproteobacteria	Rhizobiales	Beijerinckiaceae	Methylocystis	-0.48	0.09	0.15	0	-0.05
Bacteria	Proteobacteria	Alphaproteobacteria	Rhizobiales	Beijerinckiaceae	Methylosinus	-0.48	0.09	0.15	0	0.24
Bacteria	Proteobacteria	Alphaproteobacteria	Rhizobiales	Beijerinckiaceae	Rhodoblastus	-0.48	0.09	0.15	0	0.18
Bacteria	Proteobacteria	Alphaproteobacteria	Rhizobiales	D05-2	D05-2FA	-0.48	0.09	0.15	0.12	0.12
Bacteria	Proteobacteria	Alphaproteobacteria	Rhizobiales	Devosiaceae	Arsenicitalea	-0.48	0.09	0.15	-0.06	0.06
Bacteria	Proteobacteria	Alphaproteobacteria	Rhizobiales	Devosiaceae	Devosia	-0.48	0.09	0.15	-0.06	0.17
Bacteria	Proteobacteria	Alphaproteobacteria	Rhizobiales	Devosiaceae	DevosiaceaeFA	-0.48	0.09	0.15	-0.06	-0.11
Bacteria	Proteobacteria	Alphaproteobacteria	Rhizobiales	Hyphomicrobiaceae	Filomicrobium	-0.48	0.09	0.15	0.06	-0.35
Bacteria	Proteobacteria	Alphaproteobacteria	Rhizobiales	Hyphomicrobiaceae	HyphomicrobiaceaeFA	-0.48	0.09	0.15	0.06	0.02
Bacteria	Proteobacteria	Alphaproteobacteria	Rhizobiales	Hyphomicrobiaceae	Hyphomicrobium	-0.48	0.09	0.15	0.06	0.02
Bacteria	Proteobacteria	Alphaproteobacteria	Rhizobiales	Hyphomicrobiaceae	Pedomicrobium	-0.48	0.09	0.15	0.06	0.46
Bacteria	Proteobacteria	Alphaproteobacteria	Rhizobiales	Kaistiaceae	Kaistia	-0.48	0.09	0.15	0.16	0.16
Bacteria	Proteobacteria	Alphaproteobacteria	Rhizobiales	KF-JG30-B3	KF-JG30-B3FA	-0.48	0.09	0.15	0.19	0.19
Bacteria	Proteobacteria	Alphaproteobacteria	Rhizobiales	Methyloligellaceae	Methyloceanibacter	-0.48	0.09	0.15	0.03	-0.07
Bacteria	Proteobacteria	Alphaproteobacteria	Rhizobiales	Methyloligellaceae	MethyloligellaceaeFA	-0.48	0.09	0.15	0.03	0.09
Bacteria	Proteobacteria	Alphaproteobacteria	Rhizobiales	Pleomorphomonadaceae	Chthonobacter	-0.48	0.09	0.15	-0.05	-0.05
Bacteria	Proteobacteria	Alphaproteobacteria	Rhizobiales	Rhizobiaceae	Allorhizobium-Neorhizobium-Pararhizobium-Rhizobium	-0.48	0.09	0.15	-0.26	0.04
Bacteria	Proteobacteria	Alphaproteobacteria	Rhizobiales	Rhizobiaceae	Aureimonas	-0.48	0.09	0.15	-0.26	-0.07
Bacteria	Proteobacteria	Alphaproteobacteria	Rhizobiales	Rhizobiaceae	Hoeflea	-0.48	0.09	0.15	-0.26	-0.19
Bacteria	Proteobacteria	Alphaproteobacteria	Rhizobiales	Rhizobiaceae	Mesorhizobium	-0.48	0.09	0.15	-0.26	0.21
Bacteria	Proteobacteria	Alphaproteobacteria	Rhizobiales	Rhizobiaceae	Nitratireductor	-0.48	0.09	0.15	-0.26	0.05
Bacteria	Proteobacteria	Alphaproteobacteria	Rhizobiales	Rhizobiaceae	Pseudahrensia	-0.48	0.09	0.15	-0.26	-0.28
Bacteria	Proteobacteria	Alphaproteobacteria	Rhizobiales	Rhizobiaceae	RhizobiaceaeFA	-0.48	0.09	0.15	-0.26	-0.34
Bacteria	Proteobacteria	Alphaproteobacteria	Rhizobiales	Rhizobiales Incertae Sedis	Anderseniella	-0.48	0.09	0.15	0.3	-0.32
Bacteria	Proteobacteria	Alphaproteobacteria	Rhizobiales	Rhizobiales Incertae Sedis	Bauldia	-0.48	0.09	0.15	0.3	0.29
Bacteria	Proteobacteria	Alphaproteobacteria	Rhizobiales	Rhizobiales Incertae Sedis	Nordella	-0.48	0.09	0.15	0.3	0.1
Bacteria	Proteobacteria	Alphaproteobacteria	Rhizobiales	Rhizobiales Incertae Sedis	Rhizobiales Incertae SedisFA	-0.48	0.09	0.15	0.3	0.18
Bacteria	Proteobacteria	Alphaproteobacteria	Rhizobiales	RhizobialesOR	RhizobialesOR	-0.48	0.09	0.15	0.03	0.03
Bacteria	Proteobacteria	Alphaproteobacteria	Rhizobiales	Rhodobiaceae	Tepidamorphus	-0.48	0.09	0.15	-0.06	-0.06
Bacteria	Proteobacteria	Alphaproteobacteria	Rhizobiales	Rhodomicrobiaceae	Rhodomicrobium	-0.48	0.09	0.15	0.31	0.31
Bacteria	Proteobacteria	Alphaproteobacteria	Rhizobiales	Stappiaceae	Labrenzia	-0.48	0.09	0.15	-0.16	-0.16
Bacteria	Proteobacteria	Alphaproteobacteria	Rhizobiales	Xanthobacteraceae	Bradyrhizobium	-0.48	0.09	0.15	0.19	0.29
Bacteria	Proteobacteria	Alphaproteobacteria	Rhizobiales	Xanthobacteraceae	Pseudolabrys	-0.48	0.09	0.15	0.19	-0.24
Bacteria	Proteobacteria	Alphaproteobacteria	Rhizobiales	Xanthobacteraceae	Pseudorhodoplanes	-0.48	0.09	0.15	0.19	0.34
Bacteria	Proteobacteria	Alphaproteobacteria	Rhizobiales	Xanthobacteraceae	Pseudoxanthobacter	-0.48	0.09	0.15	0.19	0.04
Bacteria	Proteobacteria	Alphaproteobacteria	Rhizobiales	Xanthobacteraceae	Rhodoplanes	-0.48	0.09	0.15	0.19	-0.04
Bacteria	Proteobacteria	Alphaproteobacteria	Rhizobiales	Xanthobacteraceae	Xanthobacter	-0.48	0.09	0.15	0.19	0.1
Bacteria	Proteobacteria	Alphaproteobacteria	Rhizobiales	Xanthobacteraceae	XanthobacteraceaeFA	-0.48	0.09	0.15	0.19	0.23
Bacteria	Proteobacteria	Alphaproteobacteria	Rhodobacterales	Rhodobacteraceae	Actibacterium	-0.48	0.09	-0.3	-0.3	-0.23
Bacteria	Proteobacteria	Alphaproteobacteria	Rhodobacterales	Rhodobacteraceae	Amaricoccus	-0.48	0.09	-0.3	-0.3	-0.06
Bacteria	Proteobacteria	Alphaproteobacteria	Rhodobacterales	Rhodobacteraceae	Boseongicola	-0.48	0.09	-0.3	-0.3	-0.28
Bacteria	Proteobacteria	Alphaproteobacteria	Rhodobacterales	Rhodobacteraceae	Falsirhodobacter	-0.48	0.09	-0.3	-0.3	0.13
Bacteria	Proteobacteria	Alphaproteobacteria	Rhodobacterales	Rhodobacteraceae	Halocynthiibacter	-0.48	0.09	-0.3	-0.3	-0.24
Bacteria	Proteobacteria	Alphaproteobacteria	Rhodobacterales	Rhodobacteraceae	Limibaculum	-0.48	0.09	-0.3	-0.3	0.37
Bacteria	Proteobacteria	Alphaproteobacteria	Rhodobacterales	Rhodobacteraceae	Nioella	-0.48	0.09	-0.3	-0.3	-0.3
Bacteria	Proteobacteria	Alphaproteobacteria	Rhodobacterales	Rhodobacteraceae	Oceanicella	-0.48	0.09	-0.3	-0.3	-0.05
Bacteria	Proteobacteria	Alphaproteobacteria	Rhodobacterales	Rhodobacteraceae	Paracoccus	-0.48	0.09	-0.3	-0.3	0.11
Bacteria	Proteobacteria	Alphaproteobacteria	Rhodobacterales	Rhodobacteraceae	Phaeobacter	-0.48	0.09	-0.3	-0.3	-0.29
Bacteria	Proteobacteria	Alphaproteobacteria	Rhodobacterales	Rhodobacteraceae	Pseudorhodobacter	-0.48	0.09	-0.3	-0.3	-0.07
Bacteria	Proteobacteria	Alphaproteobacteria	Rhodobacterales	Rhodobacteraceae	Pseudoruegeria	-0.48	0.09	-0.3	-0.3	-0.24
Bacteria	Proteobacteria	Alphaproteobacteria	Rhodobacterales	Rhodobacteraceae	Rhodobacter	-0.48	0.09	-0.3	-0.3	0.19
Bacteria	Proteobacteria	Alphaproteobacteria	Rhodobacterales	Rhodobacteraceae	RhodobacteraceaeFA	-0.48	0.09	-0.3	-0.3	-0.33
Bacteria	Proteobacteria	Alphaproteobacteria	Rhodobacterales	Rhodobacteraceae	Roseobacter	-0.48	0.09	-0.3	-0.3	-0.28
Bacteria	Proteobacteria	Alphaproteobacteria	Rhodobacterales	Rhodobacteraceae	Roseovarius	-0.48	0.09	-0.3	-0.3	-0.17
Bacteria	Proteobacteria	Alphaproteobacteria	Rhodobacterales	Rhodobacteraceae	Sulfitobacter	-0.48	0.09	-0.3	-0.3	-0.3
Bacteria	Proteobacteria	Alphaproteobacteria	Rhodobacterales	Rhodobacteraceae	Thioclava	-0.48	0.09	-0.3	-0.3	-0.22
Bacteria	Proteobacteria	Alphaproteobacteria	Rhodobacterales	Rhodobacteraceae	Tropicimonas	-0.48	0.09	-0.3	-0.3	-0.27
Bacteria	Proteobacteria	Alphaproteobacteria	Rhodobacterales	Rhodobacteraceae	Yoonia-Loktanella	-0.48	0.09	-0.3	-0.3	-0.26
Bacteria	Proteobacteria	Alphaproteobacteria	Rhodospirillales	Magnetospiraceae	Magnetospira	-0.48	0.09	-0.06	-0.12	-0.1
Bacteria	Proteobacteria	Alphaproteobacteria	Rhodospirillales	Magnetospiraceae	MagnetospiraceaeFA	-0.48	0.09	-0.06	-0.12	-0.12
Bacteria	Proteobacteria	Alphaproteobacteria	Rhodospirillales	Rhodospirillaceae	RhodospirillaceaeFA	-0.48	0.09	-0.06	-0.07	-0.07
Bacteria	Proteobacteria	Alphaproteobacteria	Rhodospirillales	RhodospirillalesOR	RhodospirillalesOR	-0.48	0.09	-0.06	0.43	0.43
Bacteria	Proteobacteria	Alphaproteobacteria	Rickettsiales	AB1	AB1FA	-0.48	0.09	-0.15	-0.26	-0.26
Bacteria	Proteobacteria	Alphaproteobacteria	Rickettsiales	Rickettsiaceae	Cand. Megaira	-0.48	0.09	-0.15	-0.08	-0.05
Bacteria	Proteobacteria	Alphaproteobacteria	Rickettsiales	Rickettsiaceae	RickettsiaceaeFA	-0.48	0.09	-0.15	-0.08	-0.12
Bacteria	Proteobacteria	Alphaproteobacteria	Sneathiellales	Sneathiellaceae	Sneathiella	-0.48	0.09	-0.17	-0.17	-0.17
Bacteria	Proteobacteria	Alphaproteobacteria	Sphingomonadales	Sphingomonadaceae	Altererythrobacter	-0.48	0.09	0.1	0.1	-0.17
Bacteria	Proteobacteria	Alphaproteobacteria	Sphingomonadales	Sphingomonadaceae	Croceicoccus	-0.48	0.09	0.1	0.1	-0.16
Bacteria	Proteobacteria	Alphaproteobacteria	Sphingomonadales	Sphingomonadaceae	Ellin6055	-0.48	0.09	0.1	0.1	0.41
Bacteria	Proteobacteria	Alphaproteobacteria	Sphingomonadales	Sphingomonadaceae	Erythrobacter	-0.48	0.09	0.1	0.1	-0.3
Bacteria	Proteobacteria	Alphaproteobacteria	Sphingomonadales	Sphingomonadaceae	Novosphingobium	-0.48	0.09	0.1	0.1	-0.09
Bacteria	Proteobacteria	Alphaproteobacteria	Sphingomonadales	Sphingomonadaceae	Qipengyuania	-0.48	0.09	0.1	0.1	-0.02
Bacteria	Proteobacteria	Alphaproteobacteria	Sphingomonadales	Sphingomonadaceae	Sphingobium	-0.48	0.09	0.1	0.1	0.19
Bacteria	Proteobacteria	Alphaproteobacteria	Sphingomonadales	Sphingomonadaceae	Sphingomicrobium	-0.48	0.09	0.1	0.1	-0.09
Bacteria	Proteobacteria	Alphaproteobacteria	Sphingomonadales	Sphingomonadaceae	SphingomonadaceaeFA	-0.48	0.09	0.1	0.1	0.32
Bacteria	Proteobacteria	Alphaproteobacteria	Sphingomonadales	Sphingomonadaceae	Sphingomonas	-0.48	0.09	0.1	0.1	0.52
Bacteria	Proteobacteria	Alphaproteobacteria	Thalassobaculales	ThalassobaculalesOR	ThalassobaculalesOR	-0.48	0.09	0.02	0.02	0.02
Bacteria	Proteobacteria	Alphaproteobacteria	Tistrellales	Geminicoccaceae	Cand. Alysiosphaera	-0.48	0.09	0.46	0.46	0.19
Bacteria	Proteobacteria	Alphaproteobacteria	Tistrellales	Geminicoccaceae	GeminicoccaceaeFA	-0.48	0.09	0.46	0.46	0.46
Bacteria	Proteobacteria	Alphaproteobacteria	Zavarziniales	ZavarzinialesOR	ZavarzinialesOR	-0.48	0.09	0.07	0.07	0.07
Bacteria	Proteobacteria	Gammaproteobacteria	1013-28-CG33	1013-28-CG33OR	1013-28-CG33OR	-0.48	-0.54	0.17	0.17	0.17
Bacteria	Proteobacteria	Gammaproteobacteria	Acidiferrobacterales	Acidiferrobacteraceae	AcidiferrobacteraceaeFA	-0.48	-0.54	-0.32	-0.32	-0.17
Bacteria	Proteobacteria	Gammaproteobacteria	Acidiferrobacterales	Acidiferrobacteraceae	Sulfurifustis	-0.48	-0.54	-0.32	-0.32	-0.31
Bacteria	Proteobacteria	Gammaproteobacteria	Arenicellales	Arenicellaceae	ArenicellaceaeFA	-0.48	-0.54	-0.08	-0.08	-0.08
Bacteria	Proteobacteria	Gammaproteobacteria	Arenicellales	Arenicellaceae	Cand. Thiosymbion	-0.48	-0.54	-0.08	-0.08	0.01
Bacteria	Proteobacteria	Gammaproteobacteria	Arenicellales	Arenicellaceae	Thiolapillus	-0.48	-0.54	-0.08	-0.08	-0.11
Bacteria	Proteobacteria	Gammaproteobacteria	AT-s2-59	AT-s2-59OR	AT-s2-59OR	-0.48	-0.54	-0.32	-0.32	-0.32
Bacteria	Proteobacteria	Gammaproteobacteria	B2M28	B2M28OR	B2M28OR	-0.48	-0.54	-0.32	-0.32	-0.32
Bacteria	Proteobacteria	Gammaproteobacteria	BD7-8	BD7-8OR	BD7-8OR	-0.48	-0.54	-0.26	-0.26	-0.26
Bacteria	Proteobacteria	Gammaproteobacteria	BD72BR169	BD72BR169OR	BD72BR169OR	-0.48	-0.54	-0.12	-0.12	-0.12
Bacteria	Proteobacteria	Gammaproteobacteria	Beggiatoales	Beggiatoaceae	BeggiatoaceaeFA	-0.48	-0.54	-0.28	-0.28	-0.22
Bacteria	Proteobacteria	Gammaproteobacteria	Beggiatoales	Beggiatoaceae	Thioploca	-0.48	-0.54	-0.28	-0.28	-0.24
Bacteria	Proteobacteria	Gammaproteobacteria	Burkholderiales	A21b	A21bFA	-0.48	-0.54	-0.05	-0.1	-0.1
Bacteria	Proteobacteria	Gammaproteobacteria	Burkholderiales	Alcaligenaceae	Achromobacter	-0.48	-0.54	-0.05	0.27	0.27
Bacteria	Proteobacteria	Gammaproteobacteria	Burkholderiales	B1-7BS	B1-7BSFA	-0.48	-0.54	-0.05	-0.26	-0.26
Bacteria	Proteobacteria	Gammaproteobacteria	Burkholderiales	Burkholderiaceae	BurkholderiaceaeFA	-0.48	-0.54	-0.05	-0.14	-0.14
Bacteria	Proteobacteria	Gammaproteobacteria	Burkholderiales	BurkholderialesOR	BurkholderialesOR	-0.48	-0.54	-0.05	-0.02	-0.02
Bacteria	Proteobacteria	Gammaproteobacteria	Burkholderiales	Comamonadaceae	Acidovorax	-0.48	-0.54	-0.05	-0.03	0.42
Bacteria	Proteobacteria	Gammaproteobacteria	Burkholderiales	Comamonadaceae	ComamonadaceaeFA	-0.48	-0.54	-0.05	-0.03	-0.15
Bacteria	Proteobacteria	Gammaproteobacteria	Burkholderiales	Comamonadaceae	Hydrogenophaga	-0.48	-0.54	-0.05	-0.03	0.29
Bacteria	Proteobacteria	Gammaproteobacteria	Burkholderiales	Comamonadaceae	Ideonella	-0.48	-0.54	-0.05	-0.03	-0.19
Bacteria	Proteobacteria	Gammaproteobacteria	Burkholderiales	Comamonadaceae	Limnohabitans	-0.48	-0.54	-0.05	-0.03	0.16
Bacteria	Proteobacteria	Gammaproteobacteria	Burkholderiales	Comamonadaceae	Polaromonas	-0.48	-0.54	-0.05	-0.03	0.17
Bacteria	Proteobacteria	Gammaproteobacteria	Burkholderiales	Comamonadaceae	Rhizobacter	-0.48	-0.54	-0.05	-0.03	0.16
Bacteria	Proteobacteria	Gammaproteobacteria	Burkholderiales	Comamonadaceae	Rhodoferax	-0.48	-0.54	-0.05	-0.03	0.1
Bacteria	Proteobacteria	Gammaproteobacteria	Burkholderiales	Comamonadaceae	Sphaerotilus	-0.48	-0.54	-0.05	-0.03	-0.23
Bacteria	Proteobacteria	Gammaproteobacteria	Burkholderiales	Comamonadaceae	Thiomonas	-0.48	-0.54	-0.05	-0.03	-0.03
Bacteria	Proteobacteria	Gammaproteobacteria	Burkholderiales	Gallionellaceae	Cand. Nitrotoga	-0.48	-0.54	-0.05	-0.03	-0.05
Bacteria	Proteobacteria	Gammaproteobacteria	Burkholderiales	Gallionellaceae	Gallionella	-0.48	-0.54	-0.05	-0.03	0.21
Bacteria	Proteobacteria	Gammaproteobacteria	Burkholderiales	Gallionellaceae	GallionellaceaeFA	-0.48	-0.54	-0.05	-0.03	0.04
Bacteria	Proteobacteria	Gammaproteobacteria	Burkholderiales	Gallionellaceae	Sideroxydans	-0.48	-0.54	-0.05	-0.03	0.37
Bacteria	Proteobacteria	Gammaproteobacteria	Burkholderiales	Hydrogenophilaceae	HydrogenophilaceaeFA	-0.48	-0.54	-0.05	0.32	0.18
Bacteria	Proteobacteria	Gammaproteobacteria	Burkholderiales	Hydrogenophilaceae	Thiobacillus	-0.48	-0.54	-0.05	0.32	0.32
Bacteria	Proteobacteria	Gammaproteobacteria	Burkholderiales	Methylophilaceae	MethylophilaceaeFA	-0.48	-0.54	-0.05	0.15	0.15
Bacteria	Proteobacteria	Gammaproteobacteria	Burkholderiales	Methylophilaceae	Methylotenera	-0.48	-0.54	-0.05	0.15	0.14
Bacteria	Proteobacteria	Gammaproteobacteria	Burkholderiales	Methylophilaceae	UBA6140	-0.48	-0.54	-0.05	0.15	0.18
Bacteria	Proteobacteria	Gammaproteobacteria	Burkholderiales	Nitrosomonadaceae	966-1	-0.48	-0.54	-0.05	-0.27	-0.27
Bacteria	Proteobacteria	Gammaproteobacteria	Burkholderiales	Nitrosomonadaceae	DSSD61	-0.48	-0.54	-0.05	-0.27	0.13
Bacteria	Proteobacteria	Gammaproteobacteria	Burkholderiales	Nitrosomonadaceae	Ellin6067	-0.48	-0.54	-0.05	-0.27	-0.04
Bacteria	Proteobacteria	Gammaproteobacteria	Burkholderiales	Nitrosomonadaceae	GOUTA6	-0.48	-0.54	-0.05	-0.27	-0.17
Bacteria	Proteobacteria	Gammaproteobacteria	Burkholderiales	Nitrosomonadaceae	IS-44	-0.48	-0.54	-0.05	-0.27	-0.29
Bacteria	Proteobacteria	Gammaproteobacteria	Burkholderiales	Nitrosomonadaceae	mle1-7	-0.48	-0.54	-0.05	-0.27	-0.19
Bacteria	Proteobacteria	Gammaproteobacteria	Burkholderiales	Nitrosomonadaceae	MND1	-0.48	-0.54	-0.05	-0.27	-0.17
Bacteria	Proteobacteria	Gammaproteobacteria	Burkholderiales	Nitrosomonadaceae	NitrosomonadaceaeFA	-0.48	-0.54	-0.05	-0.27	-0.21
Bacteria	Proteobacteria	Gammaproteobacteria	Burkholderiales	Nitrosomonadaceae	Nitrosomonas	-0.48	-0.54	-0.05	-0.27	-0.22
Bacteria	Proteobacteria	Gammaproteobacteria	Burkholderiales	Nitrosomonadaceae	oc32	-0.48	-0.54	-0.05	-0.27	-0.37
Bacteria	Proteobacteria	Gammaproteobacteria	Burkholderiales	Oxalobacteraceae	[Aquaspirillum] arcticum group	-0.48	-0.54	-0.05	0.13	0.09
Bacteria	Proteobacteria	Gammaproteobacteria	Burkholderiales	Oxalobacteraceae	Massilia	-0.48	-0.54	-0.05	0.13	0.12
Bacteria	Proteobacteria	Gammaproteobacteria	Burkholderiales	Oxalobacteraceae	OxalobacteraceaeFA	-0.48	-0.54	-0.05	0.13	0.09
Bacteria	Proteobacteria	Gammaproteobacteria	Burkholderiales	Rhodocyclaceae	Cand. Accumulibacter	-0.48	-0.54	-0.05	0.22	-0.13
Bacteria	Proteobacteria	Gammaproteobacteria	Burkholderiales	Rhodocyclaceae	Dechloromonas	-0.48	-0.54	-0.05	0.22	0.26
Bacteria	Proteobacteria	Gammaproteobacteria	Burkholderiales	Rhodocyclaceae	Ferribacterium	-0.48	-0.54	-0.05	0.22	0.23
Bacteria	Proteobacteria	Gammaproteobacteria	Burkholderiales	Rhodocyclaceae	Propionivibrio	-0.48	-0.54	-0.05	0.22	0.16
Bacteria	Proteobacteria	Gammaproteobacteria	Burkholderiales	Rhodocyclaceae	RhodocyclaceaeFA	-0.48	-0.54	-0.05	0.22	-0.21
Bacteria	Proteobacteria	Gammaproteobacteria	Burkholderiales	Rhodocyclaceae	Sterolibacterium	-0.48	-0.54	-0.05	0.22	0.14
Bacteria	Proteobacteria	Gammaproteobacteria	Burkholderiales	Rhodocyclaceae	Sulfuritalea	-0.48	-0.54	-0.05	0.22	0.2
Bacteria	Proteobacteria	Gammaproteobacteria	Burkholderiales	SC-I-84	SC-I-84FA	-0.48	-0.54	-0.05	-0.1	-0.1
Bacteria	Proteobacteria	Gammaproteobacteria	Burkholderiales	Sulfuricellaceae	Ferritrophicum	-0.48	-0.54	-0.05	0.22	0.22
Bacteria	Proteobacteria	Gammaproteobacteria	Burkholderiales	Sutterellaceae	SutterellaceaeFA	-0.48	-0.54	-0.05	-0.01	-0.01
Bacteria	Proteobacteria	Gammaproteobacteria	Burkholderiales	TRA3-20	TRA3-20FA	-0.48	-0.54	-0.05	-0.21	-0.21
Bacteria	Proteobacteria	Gammaproteobacteria	CCD24	CCD24OR	CCD24OR	-0.48	-0.54	-0.06	-0.06	-0.06
Bacteria	Proteobacteria	Gammaproteobacteria	CCM19a	CCM19aOR	CCM19aOR	-0.48	-0.54	-0.08	-0.08	-0.08
Bacteria	Proteobacteria	Gammaproteobacteria	Chromatiales	Chromatiaceae	Cand. Thiobios	-0.48	-0.54	-0.24	-0.21	-0.2
Bacteria	Proteobacteria	Gammaproteobacteria	Chromatiales	Chromatiaceae	ChromatiaceaeFA	-0.48	-0.54	-0.24	-0.21	-0.07
Bacteria	Proteobacteria	Gammaproteobacteria	Chromatiales	Chromatiaceae	Halochromatium	-0.48	-0.54	-0.24	-0.21	-0.19
Bacteria	Proteobacteria	Gammaproteobacteria	Chromatiales	Chromatiaceae	Thiocapsa	-0.48	-0.54	-0.24	-0.21	0.19
Bacteria	Proteobacteria	Gammaproteobacteria	Chromatiales	Sedimenticolaceae	Cand. Thiodiazotropha	-0.48	-0.54	-0.24	-0.2	-0.15
Bacteria	Proteobacteria	Gammaproteobacteria	Chromatiales	Sedimenticolaceae	Sedimenticola	-0.48	-0.54	-0.24	-0.2	-0.24
Bacteria	Proteobacteria	Gammaproteobacteria	Chromatiales	Sedimenticolaceae	SedimenticolaceaeFA	-0.48	-0.54	-0.24	-0.2	-0.13
Bacteria	Proteobacteria	Gammaproteobacteria	Competibacterales	Competibacteraceae	Cand. Competibacter	-0.48	-0.54	-0.41	-0.41	-0.41
Bacteria	Proteobacteria	Gammaproteobacteria	Coxiellales	Coxiellaceae	Coxiella	-0.48	-0.54	-0.04	-0.04	-0.04
Bacteria	Proteobacteria	Gammaproteobacteria	Diplorickettsiales	Diplorickettsiaceae	Aquicella	-0.48	-0.54	-0.03	-0.03	-0.08
Bacteria	Proteobacteria	Gammaproteobacteria	Diplorickettsiales	Diplorickettsiaceae	DiplorickettsiaceaeFA	-0.48	-0.54	-0.03	-0.03	0.29
Bacteria	Proteobacteria	Gammaproteobacteria	Diplorickettsiales	Diplorickettsiaceae	Rickettsiella	-0.48	-0.54	-0.03	-0.03	-0.02
Bacteria	Proteobacteria	Gammaproteobacteria	EC3	EC3OR	EC3OR	-0.48	-0.54	-0.1	-0.1	-0.1
Bacteria	Proteobacteria	Gammaproteobacteria	Ectothiorhodospirales	Ectothiorhodospiraceae	EctothiorhodospiraceaeFA	-0.48	-0.54	-0.19	-0.1	-0.2
Bacteria	Proteobacteria	Gammaproteobacteria	Ectothiorhodospirales	Ectothiorhodospiraceae	Thiogranum	-0.48	-0.54	-0.19	-0.1	-0.08
Bacteria	Proteobacteria	Gammaproteobacteria	Ectothiorhodospirales	EctothiorhodospiralesOR	EctothiorhodospiralesOR	-0.48	-0.54	-0.19	-0.11	-0.11
Bacteria	Proteobacteria	Gammaproteobacteria	Ectothiorhodospirales	Thioalkalispiraceae	Thioalkalispira-Sulfurivermis	-0.48	-0.54	-0.19	-0.17	-0.19
Bacteria	Proteobacteria	Gammaproteobacteria	Ectothiorhodospirales	Thioalkalispiraceae	ThioalkalispiraceaeFA	-0.48	-0.54	-0.19	-0.17	-0.17
Bacteria	Proteobacteria	Gammaproteobacteria	Enterobacterales	Aeromonadaceae	Aeromonas	-0.48	-0.54	-0.25	0	-0.04
Bacteria	Proteobacteria	Gammaproteobacteria	Enterobacterales	Aeromonadaceae	Oceanisphaera	-0.48	-0.54	-0.25	0	-0.07
Bacteria	Proteobacteria	Gammaproteobacteria	Enterobacterales	Aeromonadaceae	Tolumonas	-0.48	-0.54	-0.25	0	0.04
Bacteria	Proteobacteria	Gammaproteobacteria	Enterobacterales	Idiomarinaceae	Idiomarina	-0.48	-0.54	-0.25	0.03	0.03
Bacteria	Proteobacteria	Gammaproteobacteria	Enterobacterales	Kangiellaceae	KangiellaceaeFA	-0.48	-0.54	-0.25	-0.33	-0.33
Bacteria	Proteobacteria	Gammaproteobacteria	Enterobacterales	Psychromonadaceae	Psychromonas	-0.48	-0.54	-0.25	-0.08	-0.08
Bacteria	Proteobacteria	Gammaproteobacteria	Enterobacterales	Vibrionaceae	Photobacterium	-0.48	-0.54	-0.25	-0.1	-0.17
Bacteria	Proteobacteria	Gammaproteobacteria	Enterobacterales	Vibrionaceae	Vibrio	-0.48	-0.54	-0.25	-0.1	-0.05
Bacteria	Proteobacteria	Gammaproteobacteria	EPR3968-O8a-Bc78	EPR3968-O8a-Bc78OR	EPR3968-O8a-Bc78OR	-0.48	-0.54	-0.23	-0.23	-0.23
Bacteria	Proteobacteria	Gammaproteobacteria	Ga0077536	Ga0077536OR	Ga0077536OR	-0.48	-0.54	-0.33	-0.33	-0.33
Bacteria	Proteobacteria	Gammaproteobacteria	Gammaproteobacteria Incertae Sedis	Unknown Family	Acidibacter	-0.48	-0.54	-0.37	-0.37	0.02
Bacteria	Proteobacteria	Gammaproteobacteria	Gammaproteobacteria Incertae Sedis	Unknown Family	Cand. Berkiella	-0.48	-0.54	-0.37	-0.37	-0.07
Bacteria	Proteobacteria	Gammaproteobacteria	Gammaproteobacteria Incertae Sedis	Unknown Family	Cand. Endonucleariobacter	-0.48	-0.54	-0.37	-0.37	0.11
Bacteria	Proteobacteria	Gammaproteobacteria	Gammaproteobacteria Incertae Sedis	Unknown Family	Cand. Ovatusbacter	-0.48	-0.54	-0.37	-0.37	0.14
Bacteria	Proteobacteria	Gammaproteobacteria	Gammaproteobacteria Incertae Sedis	Unknown Family	Marinicella	-0.48	-0.54	-0.37	-0.37	-0.23
Bacteria	Proteobacteria	Gammaproteobacteria	GammaproteobacteriaCL	GammaproteobacteriaCL	GammaproteobacteriaCL	-0.48	-0.54	-0.33	-0.33	-0.33
Bacteria	Proteobacteria	Gammaproteobacteria	Halothiobacillales	Halothiobacillaceae	Halothiobacillus	-0.48	-0.54	-0.05	-0.05	-0.05
Bacteria	Proteobacteria	Gammaproteobacteria	HOC36	HOC36OR	HOC36OR	-0.48	-0.54	-0.17	-0.17	-0.17
Bacteria	Proteobacteria	Gammaproteobacteria	Immundisolibacterales	Immundisolibacteraceae	ImmundisolibacteraceaeFA	-0.48	-0.54	-0.29	-0.29	-0.29
Bacteria	Proteobacteria	Gammaproteobacteria	JG36-GS-52	JG36-GS-52OR	JG36-GS-52OR	-0.48	-0.54	-0.28	-0.28	-0.28
Bacteria	Proteobacteria	Gammaproteobacteria	JG36-TzT-191	JG36-TzT-191OR	JG36-TzT-191OR	-0.48	-0.54	0.1	0.1	0.1
Bacteria	Proteobacteria	Gammaproteobacteria	JTB23	JTB23OR	JTB23OR	-0.48	-0.54	-0.13	-0.13	-0.13
Bacteria	Proteobacteria	Gammaproteobacteria	KF-JG30-C25	KF-JG30-C25OR	KF-JG30-C25OR	-0.48	-0.54	-0.03	-0.03	-0.03
Bacteria	Proteobacteria	Gammaproteobacteria	Legionellales	Legionellaceae	Legionella	-0.48	-0.54	0.22	0.22	0.22
Bacteria	Proteobacteria	Gammaproteobacteria	MBMPE27	MBMPE27OR	MBMPE27OR	-0.48	-0.54	-0.02	-0.02	-0.02
Bacteria	Proteobacteria	Gammaproteobacteria	Methylococcales	Methylococcaceae	Methylocaldum	-0.48	-0.54	0.14	0.12	-0.14
Bacteria	Proteobacteria	Gammaproteobacteria	Methylococcales	Methylococcaceae	MethylococcaceaeFA	-0.48	-0.54	0.14	0.12	-0.28
Bacteria	Proteobacteria	Gammaproteobacteria	Methylococcales	Methylococcaceae	Methylomagnum	-0.48	-0.54	0.14	0.12	-0.19
Bacteria	Proteobacteria	Gammaproteobacteria	Methylococcales	Methylococcaceae	Methyloparacoccus	-0.48	-0.54	0.14	0.12	0.31
Bacteria	Proteobacteria	Gammaproteobacteria	Methylococcales	Methylomonadaceae	Crenothrix	-0.48	-0.54	0.14	0.14	0.2
Bacteria	Proteobacteria	Gammaproteobacteria	Methylococcales	Methylomonadaceae	IheB2-23	-0.48	-0.54	0.14	0.14	-0.18
Bacteria	Proteobacteria	Gammaproteobacteria	Methylococcales	Methylomonadaceae	Methylobacter	-0.48	-0.54	0.14	0.14	0.01
Bacteria	Proteobacteria	Gammaproteobacteria	Methylococcales	Methylomonadaceae	Methyloglobulus	-0.48	-0.54	0.14	0.14	0.18
Bacteria	Proteobacteria	Gammaproteobacteria	Methylococcales	Methylomonadaceae	Methylomarinum	-0.48	-0.54	0.14	0.14	-0.3
Bacteria	Proteobacteria	Gammaproteobacteria	Methylococcales	Methylomonadaceae	MethylomonadaceaeFA	-0.48	-0.54	0.14	0.14	-0.14
Bacteria	Proteobacteria	Gammaproteobacteria	Methylococcales	Methylomonadaceae	Methylomonas	-0.48	-0.54	0.14	0.14	0.28
Bacteria	Proteobacteria	Gammaproteobacteria	Methylococcales	Methylomonadaceae	Methylosarcina	-0.48	-0.54	0.14	0.14	-0.01
Bacteria	Proteobacteria	Gammaproteobacteria	Methylococcales	Methylomonadaceae	Methylovulum	-0.48	-0.54	0.14	0.14	0.26
Bacteria	Proteobacteria	Gammaproteobacteria	Methylococcales	Methylomonadaceae	pItb-vmat-59	-0.48	-0.54	0.14	0.14	-0.34
Bacteria	Proteobacteria	Gammaproteobacteria	Methylococcales	Methylomonadaceae	pLW-20	-0.48	-0.54	0.14	0.14	0.14
Bacteria	Proteobacteria	Gammaproteobacteria	Milano-WF1B-44	Milano-WF1B-44OR	Milano-WF1B-44OR	-0.48	-0.54	-0.17	-0.17	-0.17
Bacteria	Proteobacteria	Gammaproteobacteria	Nitrosococcales	Methylophagaceae	Methylophaga	-0.48	-0.54	-0.33	-0.09	-0.09
Bacteria	Proteobacteria	Gammaproteobacteria	Nitrosococcales	Nitrosococcaceae	CI75cm.2.12	-0.48	-0.54	-0.33	-0.33	0.06
Bacteria	Proteobacteria	Gammaproteobacteria	Nitrosococcales	Nitrosococcaceae	Cm1-21	-0.48	-0.54	-0.33	-0.33	-0.35
Bacteria	Proteobacteria	Gammaproteobacteria	Nitrosococcales	Nitrosococcaceae	NitrosococcaceaeFA	-0.48	-0.54	-0.33	-0.33	-0.12
Bacteria	Proteobacteria	Gammaproteobacteria	Nitrosococcales	Nitrosococcaceae	SZB85	-0.48	-0.54	-0.33	-0.33	-0.29
Bacteria	Proteobacteria	Gammaproteobacteria	pItb-vmat-80	pItb-vmat-80OR	pItb-vmat-80OR	-0.48	-0.54	-0.3	-0.3	-0.3
Bacteria	Proteobacteria	Gammaproteobacteria	PLTA13	PLTA13OR	PLTA13OR	-0.48	-0.54	-0.1	-0.1	-0.1
Bacteria	Proteobacteria	Gammaproteobacteria	Pseudomonadales	BD2-7	BD2-7FA	-0.48	-0.54	-0.29	-0.22	-0.22
Bacteria	Proteobacteria	Gammaproteobacteria	Pseudomonadales	Cellvibrionaceae	Aestuariicella	-0.48	-0.54	-0.29	-0.07	-0.19
Bacteria	Proteobacteria	Gammaproteobacteria	Pseudomonadales	Cellvibrionaceae	Agarilytica	-0.48	-0.54	-0.29	-0.07	-0.05
Bacteria	Proteobacteria	Gammaproteobacteria	Pseudomonadales	Cellvibrionaceae	Cellvibrio	-0.48	-0.54	-0.29	-0.07	0.14
Bacteria	Proteobacteria	Gammaproteobacteria	Pseudomonadales	Cellvibrionaceae	CellvibrionaceaeFA	-0.48	-0.54	-0.29	-0.07	-0.04
Bacteria	Proteobacteria	Gammaproteobacteria	Pseudomonadales	Gven-F17	Gven-F17FA	-0.48	-0.54	-0.29	-0.19	-0.19
Bacteria	Proteobacteria	Gammaproteobacteria	Pseudomonadales	Halieaceae	HalieaceaeFA	-0.48	-0.54	-0.29	-0.23	-0.27
Bacteria	Proteobacteria	Gammaproteobacteria	Pseudomonadales	Halieaceae	Halioglobus	-0.48	-0.54	-0.29	-0.23	-0.29
Bacteria	Proteobacteria	Gammaproteobacteria	Pseudomonadales	Halieaceae	Marimicrobium	-0.48	-0.54	-0.29	-0.23	-0.24
Bacteria	Proteobacteria	Gammaproteobacteria	Pseudomonadales	Halieaceae	OM60(NOR5) clade	-0.48	-0.54	-0.29	-0.23	-0.03
Bacteria	Proteobacteria	Gammaproteobacteria	Pseudomonadales	Halieaceae	Parahaliea	-0.48	-0.54	-0.29	-0.23	-0.24
Bacteria	Proteobacteria	Gammaproteobacteria	Pseudomonadales	Halomonadaceae	Chromohalobacter	-0.48	-0.54	-0.29	0.22	0.18
Bacteria	Proteobacteria	Gammaproteobacteria	Pseudomonadales	Halomonadaceae	Halomonas	-0.48	-0.54	-0.29	0.22	0.22
Bacteria	Proteobacteria	Gammaproteobacteria	Pseudomonadales	KI89A clade	KI89A cladeFA	-0.48	-0.54	-0.29	-0.3	-0.3
Bacteria	Proteobacteria	Gammaproteobacteria	Pseudomonadales	Marinobacteraceae	Marinobacter	-0.48	-0.54	-0.29	-0.09	-0.09
Bacteria	Proteobacteria	Gammaproteobacteria	Pseudomonadales	Microbulbiferaceae	Microbulbifer	-0.48	-0.54	-0.29	-0.13	-0.13
Bacteria	Proteobacteria	Gammaproteobacteria	Pseudomonadales	OM182 clade	OM182 cladeFA	-0.48	-0.54	-0.29	-0.18	-0.18
Bacteria	Proteobacteria	Gammaproteobacteria	Pseudomonadales	Porticoccaceae	Porticoccus	-0.48	-0.54	-0.29	0.08	0.08
Bacteria	Proteobacteria	Gammaproteobacteria	Pseudomonadales	Pseudohongiellaceae	BIyi10	-0.48	-0.54	-0.29	-0.17	-0.04
Bacteria	Proteobacteria	Gammaproteobacteria	Pseudomonadales	Pseudohongiellaceae	Pseudohongiella	-0.48	-0.54	-0.29	-0.17	-0.24
Bacteria	Proteobacteria	Gammaproteobacteria	Pseudomonadales	Pseudomonadaceae	Pseudomonas	-0.48	-0.54	-0.29	0.26	0.26
Bacteria	Proteobacteria	Gammaproteobacteria	Pseudomonadales	PseudomonadalesOR	PseudomonadalesOR	-0.48	-0.54	-0.29	-0.03	-0.03
Bacteria	Proteobacteria	Gammaproteobacteria	Pseudomonadales	Spongiibacteraceae	BD1-7 clade	-0.48	-0.54	-0.29	-0.33	-0.23
Bacteria	Proteobacteria	Gammaproteobacteria	Pseudomonadales	Spongiibacteraceae	SpongiibacteraceaeFA	-0.48	-0.54	-0.29	-0.33	-0.26
Bacteria	Proteobacteria	Gammaproteobacteria	R7C24	R7C24OR	R7C24OR	-0.48	-0.54	0.01	0.01	0.01
Bacteria	Proteobacteria	Gammaproteobacteria	Run-SP154	Run-SP154OR	Run-SP154OR	-0.48	-0.54	0.38	0.38	0.38
Bacteria	Proteobacteria	Gammaproteobacteria	SS1-B-07-19	SS1-B-07-19OR	SS1-B-07-19OR	-0.48	-0.54	-0.21	-0.21	-0.21
Bacteria	Proteobacteria	Gammaproteobacteria	SS1-B-09-64	SS1-B-09-64OR	SS1-B-09-64OR	-0.48	-0.54	-0.24	-0.24	-0.24
Bacteria	Proteobacteria	Gammaproteobacteria	Steroidobacterales	Steroidobacteraceae	Steroidobacter	-0.48	-0.54	-0.3	0.18	0.08
Bacteria	Proteobacteria	Gammaproteobacteria	Steroidobacterales	Steroidobacteraceae	SteroidobacteraceaeFA	-0.48	-0.54	-0.3	0.18	0.18
Bacteria	Proteobacteria	Gammaproteobacteria	Steroidobacterales	Woeseiaceae	Woeseia	-0.48	-0.54	-0.3	-0.35	-0.35
Bacteria	Proteobacteria	Gammaproteobacteria	Steroidobacterales	Woeseiaceae	WoeseiaceaeFA	-0.48	-0.54	-0.3	-0.35	-0.27
Bacteria	Proteobacteria	Gammaproteobacteria	SZB50	SZB50OR	SZB50OR	-0.48	-0.54	-0.29	-0.29	-0.29
Bacteria	Proteobacteria	Gammaproteobacteria	SZB7	SZB7OR	SZB7OR	-0.48	-0.54	-0.17	-0.17	-0.17
Bacteria	Proteobacteria	Gammaproteobacteria	TDNP-Wbc97-11-7-16	TDNP-Wbc97-11-7-16OR	TDNP-Wbc97-11-7-16OR	-0.48	-0.54	-0.11	-0.11	-0.11
Bacteria	Proteobacteria	Gammaproteobacteria	Tenderiales	Tenderiaceae	Cand. Tenderia	-0.48	-0.54	-0.17	-0.17	-0.17
Bacteria	Proteobacteria	Gammaproteobacteria	Thiohalorhabdales	Thiohalorhabdaceae	ThiohalorhabdaceaeFA	-0.48	-0.54	-0.38	-0.38	-0.38
Bacteria	Proteobacteria	Gammaproteobacteria	Thiomicrospirales	Thiomicrospiraceae	endosymbionts	-0.48	-0.54	-0.21	-0.21	-0.21
Bacteria	Proteobacteria	Gammaproteobacteria	Thiotrichales	Thiotrichaceae	Thiothrix	-0.48	-0.54	-0.11	-0.11	0.16
Bacteria	Proteobacteria	Gammaproteobacteria	Thiotrichales	Thiotrichaceae	ThiotrichaceaeFA	-0.48	-0.54	-0.11	-0.11	-0.19
Bacteria	Proteobacteria	Gammaproteobacteria	UBA10353 marine group	UBA10353 marine groupOR	UBA10353 marine groupOR	-0.48	-0.54	-0.34	-0.34	-0.34
Bacteria	Proteobacteria	Gammaproteobacteria	WD260	WD260OR	WD260OR	-0.48	-0.54	0.1	0.1	0.1
Bacteria	Proteobacteria	Gammaproteobacteria	WN-HWB-116	WN-HWB-116OR	WN-HWB-116OR	-0.48	-0.54	-0.08	-0.08	-0.08
Bacteria	Proteobacteria	Gammaproteobacteria	Xanthomonadales	Rhodanobacteraceae	Ahniella	-0.48	-0.54	0.06	0.19	-0.23
Bacteria	Proteobacteria	Gammaproteobacteria	Xanthomonadales	Rhodanobacteraceae	Dokdonella	-0.48	-0.54	0.06	0.19	-0.02
Bacteria	Proteobacteria	Gammaproteobacteria	Xanthomonadales	Rhodanobacteraceae	Dyella	-0.48	-0.54	0.06	0.19	0.18
Bacteria	Proteobacteria	Gammaproteobacteria	Xanthomonadales	Rhodanobacteraceae	Oleiagrimonas	-0.48	-0.54	0.06	0.19	0.26
Bacteria	Proteobacteria	Gammaproteobacteria	Xanthomonadales	Rhodanobacteraceae	Rhodanobacter	-0.48	-0.54	0.06	0.19	0.22
Bacteria	Proteobacteria	Gammaproteobacteria	Xanthomonadales	Rhodanobacteraceae	RhodanobacteraceaeFA	-0.48	-0.54	0.06	0.19	0.22
Bacteria	Proteobacteria	Gammaproteobacteria	Xanthomonadales	Xanthomonadaceae	Arenimonas	-0.48	-0.54	0.06	0.02	-0.04
Bacteria	Proteobacteria	Gammaproteobacteria	Xanthomonadales	Xanthomonadaceae	Lysobacter	-0.48	-0.54	0.06	0.02	0.36
Bacteria	Proteobacteria	Gammaproteobacteria	Xanthomonadales	Xanthomonadaceae	XanthomonadaceaeFA	-0.48	-0.54	0.06	0.02	-0.04
Bacteria	Proteobacteria	Gammaproteobacteria	Xanthomonadales	XanthomonadalesOR	XanthomonadalesOR	-0.48	-0.54	0.06	-0.24	-0.24
Bacteria	Proteobacteria	Zetaproteobacteria	Mariprofundales	Mariprofundaceae	Mariprofundus	-0.48	-0.2	-0.2	-0.2	-0.2
Bacteria	Spirochaetota	Brevinematia	Brevinematales	Brevinemataceae	Brevinema	0.5	0.49	0.49	0.49	0.49
Bacteria	Spirochaetota	Leptospirae	Leptospirales	Leptospiraceae	LeptospiraceaeFA	0.5	0.23	0.23	0.23	0.04
Bacteria	Spirochaetota	Leptospirae	Leptospirales	Leptospiraceae	RBG-16-49-21	0.5	0.23	0.23	0.23	0.24
Bacteria	Spirochaetota	Leptospirae	Leptospirales	Leptospiraceae	Turneriella	0.5	0.23	0.23	0.23	0.14
Bacteria	Spirochaetota	MVP-15	MVP-15CL	MVP-15CL	MVP-15CL	0.5	0.02	0.02	0.02	0.02
Bacteria	Spirochaetota	Spirochaetia	Spirochaetales	Spirochaetaceae	GWE2-31-10	0.5	0.5	0.5	0.5	0.01
Bacteria	Spirochaetota	Spirochaetia	Spirochaetales	Spirochaetaceae	M2PT2-76 termite group	0.5	0.5	0.5	0.5	0.19
Bacteria	Spirochaetota	Spirochaetia	Spirochaetales	Spirochaetaceae	Sediminispirochaeta	0.5	0.5	0.5	0.5	0.14
Bacteria	Spirochaetota	Spirochaetia	Spirochaetales	Spirochaetaceae	Spirochaeta	0.5	0.5	0.5	0.5	0.46
Bacteria	Spirochaetota	Spirochaetia	Spirochaetales	Spirochaetaceae	Spirochaeta 2	0.5	0.5	0.5	0.5	0.04
Bacteria	Spirochaetota	Spirochaetia	Spirochaetales	Spirochaetaceae	SpirochaetaceaeFA	0.5	0.5	0.5	0.5	0.59
Bacteria	Spirochaetota	Spirochaetia	Spirochaetales	Spirochaetaceae	Treponema	0.5	0.5	0.5	0.5	0.34
Bacteria	Sumerlaeota	Sumerlaeia	Sumerlaeales	Sumerlaeaceae	Sumerlaea	-0.21	-0.21	-0.13	-0.13	-0.13
Bacteria	Sumerlaeota	Sumerlaeia	SumerlaeiaCL	SumerlaeiaCL	SumerlaeiaCL	-0.21	-0.21	-0.18	-0.18	-0.18
Bacteria	Synergistota	Synergistia	Synergistales	Synergistaceae	Thermovirga	0.13	0.13	0.13	0.13	0.13
Bacteria	Verrucomicrobiota	Chlamydiae	Chlamydiales	Chlamydiaceae	ChlamydiaceaeFA	-0.27	0.16	0.16	0.01	0.01
Bacteria	Verrucomicrobiota	Chlamydiae	Chlamydiales	ChlamydialesOR	ChlamydialesOR	-0.27	0.16	0.16	0.27	0.27
Bacteria	Verrucomicrobiota	Chlamydiae	Chlamydiales	Criblamydiaceae	CriblamydiaceaeFA	-0.27	0.16	0.16	-0.1	-0.1
Bacteria	Verrucomicrobiota	Chlamydiae	Chlamydiales	cvE6	cvE6FA	-0.27	0.16	0.16	0.33	0.33
Bacteria	Verrucomicrobiota	Chlamydiae	Chlamydiales	Parachlamydiaceae	Cand. Protochlamydia	-0.27	0.16	0.16	0.16	0.11
Bacteria	Verrucomicrobiota	Chlamydiae	Chlamydiales	Parachlamydiaceae	Neochlamydia	-0.27	0.16	0.16	0.16	-0.03
Bacteria	Verrucomicrobiota	Chlamydiae	Chlamydiales	Parachlamydiaceae	ParachlamydiaceaeFA	-0.27	0.16	0.16	0.16	0.25
Bacteria	Verrucomicrobiota	Chlamydiae	Chlamydiales	Simkaniaceae	Cand. Fritschea	-0.27	0.16	0.16	0.04	-0.3
Bacteria	Verrucomicrobiota	Chlamydiae	Chlamydiales	Simkaniaceae	Cand. Rhabdochlamydia	-0.27	0.16	0.16	0.04	-0.01
Bacteria	Verrucomicrobiota	Chlamydiae	Chlamydiales	Simkaniaceae	Ga0074140	-0.27	0.16	0.16	0.04	0.06
Bacteria	Verrucomicrobiota	Chlamydiae	Chlamydiales	Simkaniaceae	SimkaniaceaeFA	-0.27	0.16	0.16	0.04	0.07
Bacteria	Verrucomicrobiota	Chlamydiae	Chlamydiales	Waddliaceae	Waddlia	-0.27	0.16	0.16	-0.21	-0.21
Bacteria	Verrucomicrobiota	Chlamydiae	LD1-PA32	LD1-PA32OR	LD1-PA32OR	-0.27	0.16	0.01	0.01	0.01
Bacteria	Verrucomicrobiota	Kiritimatiellae	113B434	113B434OR	113B434OR	-0.27	-0.37	-0.16	-0.16	-0.16
Bacteria	Verrucomicrobiota	Kiritimatiellae	Kiritimatiellales	Kiritimatiellaceae	R76-B128	-0.27	-0.37	-0.29	-0.29	-0.29
Bacteria	Verrucomicrobiota	Kiritimatiellae	WCHB1-41	WCHB1-41OR	WCHB1-41OR	-0.27	-0.37	-0.27	-0.27	-0.27
Bacteria	Verrucomicrobiota	Lentisphaeria	Oligosphaerales	Lenti-02	Lenti-02FA	-0.27	0.37	0.37	0.37	0.37
Bacteria	Verrucomicrobiota	Omnitrophia	Omnitrophales	koll11	koll11FA	-0.27	0.24	0.24	-0.22	-0.22
Bacteria	Verrucomicrobiota	Omnitrophia	Omnitrophales	Omnitrophaceae	Cand. Omnitrophus	-0.27	0.24	0.24	0.3	0.3
Bacteria	Verrucomicrobiota	Omnitrophia	Omnitrophales	OmnitrophalesOR	OmnitrophalesOR	-0.27	0.24	0.24	-0.27	-0.27
Bacteria	Verrucomicrobiota	Verrucomicrobiae	Chthoniobacterales	Chthoniobacteraceae	Cand. Udaeobacter	-0.27	-0.33	-0.1	-0.1	-0.09
Bacteria	Verrucomicrobiota	Verrucomicrobiae	Chthoniobacterales	Chthoniobacteraceae	Chthoniobacter	-0.27	-0.33	-0.1	-0.1	-0.1
Bacteria	Verrucomicrobiota	Verrucomicrobiae	Chthoniobacterales	Chthoniobacteraceae	ChthoniobacteraceaeFA	-0.27	-0.33	-0.1	-0.1	-0.14
Bacteria	Verrucomicrobiota	Verrucomicrobiae	Chthoniobacterales	ChthoniobacteralesOR	ChthoniobacteralesOR	-0.27	-0.33	-0.1	-0.3	-0.3
Bacteria	Verrucomicrobiota	Verrucomicrobiae	Chthoniobacterales	Xiphinematobacteraceae	Cand. Xiphinematobacter	-0.27	-0.33	-0.1	-0.28	-0.28
Bacteria	Verrucomicrobiota	Verrucomicrobiae	LD1-PB3	LD1-PB3OR	LD1-PB3OR	-0.27	-0.33	0.33	0.33	0.33
Bacteria	Verrucomicrobiota	Verrucomicrobiae	Methylacidiphilales	Methylacidiphilaceae	MethylacidiphilaceaeFA	-0.27	-0.33	0	0	0
Bacteria	Verrucomicrobiota	Verrucomicrobiae	Opitutales	Opitutaceae	Alterococcus	-0.27	-0.33	-0.28	-0.14	-0.19
Bacteria	Verrucomicrobiota	Verrucomicrobiae	Opitutales	Opitutaceae	Cephaloticoccus	-0.27	-0.33	-0.28	-0.14	0.29
Bacteria	Verrucomicrobiota	Verrucomicrobiae	Opitutales	Opitutaceae	Diplosphaera	-0.27	-0.33	-0.28	-0.14	-0.05
Bacteria	Verrucomicrobiota	Verrucomicrobiae	Opitutales	Opitutaceae	Lacunisphaera	-0.27	-0.33	-0.28	-0.14	-0.1
Bacteria	Verrucomicrobiota	Verrucomicrobiae	Opitutales	Opitutaceae	Opitutus	-0.27	-0.33	-0.28	-0.14	0.16
Bacteria	Verrucomicrobiota	Verrucomicrobiae	Opitutales	OpitutalesOR	OpitutalesOR	-0.27	-0.33	-0.28	-0.26	-0.26
Bacteria	Verrucomicrobiota	Verrucomicrobiae	Opitutales	Puniceicoccaceae	Cerasicoccus	-0.27	-0.33	-0.28	-0.23	-0.02
Bacteria	Verrucomicrobiota	Verrucomicrobiae	Opitutales	Puniceicoccaceae	Coraliomargarita	-0.27	-0.33	-0.28	-0.23	-0.21
Bacteria	Verrucomicrobiota	Verrucomicrobiae	Opitutales	Puniceicoccaceae	Lentimonas	-0.27	-0.33	-0.28	-0.23	-0.12
Bacteria	Verrucomicrobiota	Verrucomicrobiae	Opitutales	Puniceicoccaceae	Verruc-01	-0.27	-0.33	-0.28	-0.23	-0.28
Bacteria	Verrucomicrobiota	Verrucomicrobiae	Pedosphaerales	Pedosphaeraceae	ADurb.Bin063-1	-0.27	-0.33	-0.24	-0.24	-0.1
Bacteria	Verrucomicrobiota	Verrucomicrobiae	Pedosphaerales	Pedosphaeraceae	ADurb.Bin118	-0.27	-0.33	-0.24	-0.24	-0.02
Bacteria	Verrucomicrobiota	Verrucomicrobiae	Pedosphaerales	Pedosphaeraceae	DEV008	-0.27	-0.33	-0.24	-0.24	-0.06
Bacteria	Verrucomicrobiota	Verrucomicrobiae	Pedosphaerales	Pedosphaeraceae	DEV114	-0.27	-0.33	-0.24	-0.24	-0.02
Bacteria	Verrucomicrobiota	Verrucomicrobiae	Pedosphaerales	Pedosphaeraceae	Ellin516	-0.27	-0.33	-0.24	-0.24	0.11
Bacteria	Verrucomicrobiota	Verrucomicrobiae	Pedosphaerales	Pedosphaeraceae	Pedosphaera	-0.27	-0.33	-0.24	-0.24	-0.01
Bacteria	Verrucomicrobiota	Verrucomicrobiae	Pedosphaerales	Pedosphaeraceae	PedosphaeraceaeFA	-0.27	-0.33	-0.24	-0.24	-0.34
Bacteria	Verrucomicrobiota	Verrucomicrobiae	Pedosphaerales	Pedosphaeraceae	SCGC AAA164-E04	-0.27	-0.33	-0.24	-0.24	-0.14
Bacteria	Verrucomicrobiota	Verrucomicrobiae	Pedosphaerales	Pedosphaeraceae	SH3-11	-0.27	-0.33	-0.24	-0.24	-0.03
Bacteria	Verrucomicrobiota	Verrucomicrobiae	S-BQ2-57 soil group	S-BQ2-57 soil groupOR	S-BQ2-57 soil groupOR	-0.27	-0.33	-0.26	-0.26	-0.26
Bacteria	Verrucomicrobiota	Verrucomicrobiae	Verrucomicrobiales	DEV007	DEV007FA	-0.27	-0.33	-0.29	-0.35	-0.35
Bacteria	Verrucomicrobiota	Verrucomicrobiae	Verrucomicrobiales	Rubritaleaceae	Haloferula	-0.27	-0.33	-0.29	-0.22	-0.16
Bacteria	Verrucomicrobiota	Verrucomicrobiae	Verrucomicrobiales	Rubritaleaceae	Luteolibacter	-0.27	-0.33	-0.29	-0.22	-0.24
Bacteria	Verrucomicrobiota	Verrucomicrobiae	Verrucomicrobiales	Rubritaleaceae	Rubritalea	-0.27	-0.33	-0.29	-0.22	-0.01
Bacteria	Verrucomicrobiota	Verrucomicrobiae	Verrucomicrobiales	Rubritaleaceae	RubritaleaceaeFA	-0.27	-0.33	-0.29	-0.22	-0.11
Bacteria	Verrucomicrobiota	Verrucomicrobiae	Verrucomicrobiales	Verrucomicrobiaceae	Roseimicrobium	-0.27	-0.33	-0.29	-0.33	-0.26
Bacteria	Verrucomicrobiota	Verrucomicrobiae	Verrucomicrobiales	Verrucomicrobiaceae	VerrucomicrobiaceaeFA	-0.27	-0.33	-0.29	-0.33	-0.35
